# Supplementary material for: 11-Hy­droxy-9-(prop-2-en-1-yl)-9,10-dihydro-9,10-propano­anthracen-12-one
Source: Acta Crystallogr Sect E Struct Rep Online. 2011 Aug 27;67(Pt 9):o2487. doi: 10.1107/S1600536811033538 (PMC3200828; doi:10.1107/S1600536811033538)
Supplement: Supplementary file 1 [file e-67-o2487-sup1.cif]

##############################################################################
#                                                                            #
# This CIF contains the data in a paper accepted for publication in          #
# Acta Crystallographica Section E. It conforms to the requirements of       #
# Notes for Authors for Acta Crystallographica Section E, and has been       #
# peer reviewed under the auspices of the IUCr Commission on Journals.       #
#                                                                            #
# Full details of the Crystallographic Information File format               #
# are given in the paper "The Crystallographic Information File (CIF):       #
# a New Standard Archive File for Crystallography" by S. R. Hall, F. H.      #
# Allen and I. D. Brown [Acta Cryst. (1991), A47, 655-685].                  #
#                                                                            #
# The current version of the core CIF dictionary is obtainable from          #
# ftp://ftp.iucr.org/pub/cif_core.dic.                                       #
#                                                                            #
# Software is freely available for graphical display of the structure(s)     #
# in this CIF. For information consult the CIF software page                 #
# http://www.iucr.org/resources/cif/software.                                #
#                                                                            #
# This file may be used for bona fide research purposes within the           #
# scientific community so long as proper attribution is given to the journal # 
# article from which it was obtained.                                        #
#                                                                            #
##############################################################################
data_global
_audit_creation_method     'form.cif (version 2.0)'
_journal_data_validation_number     ?
_journal_date_recd_electronic     2011-08-11
_journal_date_accepted     2011-08-17
_journal_name_full     'Acta Crystallographica, Section E'
_journal_year     2011
_journal_volume     67
_journal_issue      9
_journal_page_first     o2487
_journal_page_last     o2487
_journal_paper_category     QO
_journal_coeditor_code     HB6360
_publ_contact_author_name     'Associate Professor Dr Ibrahim Abdul Razak'
_publ_contact_author_address
;
School of Physics
Universiti Sains Malaysia
11800 USM, Penang
Malaysia
;
_publ_contact_author_email     arazaki@usm.my
_publ_contact_author_fax     '604 6579150'
_publ_contact_author_phone     '604 6533438'
_publ_section_title
;
11-Hydroxy-9-(prop-2-en-1-yl)-9,10-dihydro-9,10-propanoanthracen-12-one
;
loop_
    _publ_author_name
    _publ_author_footnote
    _publ_author_address
    'Usama Karama' .
;
Department of Chemistry
College of Sciences
King Saud University
PO Box 2455
Riyadh 11451
Saudi Arabia
;
    'Abdulrahman I. Almansour' .
;
Department of Chemistry
College of Sciences
King Saud University
PO Box 2455
Riyadh 11451
Saudi Arabia
;
    'Natarajan Arumugam' .
;
Department of Chemistry
College of Sciences
King Saud University
PO Box 2455
Riyadh 11451
Saudi Arabia
;
    'Ibrahim Abdul Razak'
;
Thomson Reuters ResearcherID: A-5599-2009.
;
;
School of Physics
Universiti Sains Malaysia
11800 USM, Penang
Malaysia
;
    'Suhana Arshad' .
;
School of Physics
Universiti Sains Malaysia
11800 USM, Penang
Malaysia
;
data_I
_audit_creation_method     SHELXL97
_chemical_name_systematic
;
15-hydroxy-1-(prop-2-en-1-yl)tetracyclo[6.6.3.0^2,7^.0^9,14^]heptadeca-
2,4,6,9(14),10,12-hexaen-16-one
;
_chemical_name_common
;
11-Hydroxy-9-(prop-2-en-1-yl)-9,10-dihydro-9,10-propanoanthracen-12-one
;
_chemical_formula_moiety     'C20 H18 O2'
_chemical_formula_sum     'C20 H18 O2'
_chemical_formula_iupac     'C20 H18 O2'
_chemical_formula_weight     290.34
_chemical_melting_point     ?
_symmetry_cell_setting     triclinic
_symmetry_space_group_name_H-M     'P -1'
_symmetry_space_group_name_Hall     '-P 1'
loop_
    _symmetry_equiv_pos_as_xyz
    'x, y, z'
    '-x, -y, -z'
_cell_length_a     7.609400(10)
_cell_length_b     9.160900(10)
_cell_length_c     11.1735(2)
_cell_angle_alpha     84.2020(10)
_cell_angle_beta     85.7070(10)
_cell_angle_gamma     69.8950(10)
_cell_volume     727.017(18)
_cell_formula_units_Z     2
_cell_measurement_reflns_used     7628
_cell_measurement_theta_min     2.38
_cell_measurement_theta_max     32.63
_cell_measurement_temperature     100.0(10)
_exptl_crystal_description     block
_exptl_crystal_colour     colourless
_exptl_crystal_size_max     0.57
_exptl_crystal_size_mid     0.39
_exptl_crystal_size_min     0.27
_exptl_crystal_density_diffrn     1.326
_exptl_crystal_density_meas     ?
_exptl_crystal_density_method     'not measured'
_exptl_crystal_F_000     308
_exptl_absorpt_coefficient_mu     0.084
_exptl_absorpt_correction_type     multi-scan
_exptl_absorpt_process_details     '(SADABS; Bruker, 2009)'
_exptl_absorpt_correction_T_min     0.954
_exptl_absorpt_correction_T_max     0.978
_exptl_special_details
;
The crystal was placed in the cold stream of an Oxford Cryosystems Cobra
open-flow nitrogen cryostat (Cosier & Glazer, 1986) operating at 100.0 (1) K.
;
_diffrn_ambient_temperature     100.0(10)
_diffrn_radiation_type     MoK\a
_diffrn_radiation_wavelength     0.71073
_diffrn_radiation_source     'fine-focus sealed tube'
_diffrn_radiation_monochromator     graphite
_diffrn_measurement_device_type     'Bruker SMART APEXII CCD'
_diffrn_measurement_method     '\f and \w'
_diffrn_detector_area_resol_mean     ?
_diffrn_reflns_number     14851
_diffrn_reflns_av_R_equivalents     0.0217
_diffrn_reflns_av_sigmaI/netI     0.0260
_diffrn_reflns_theta_min     1.83
_diffrn_reflns_theta_max     32.66
_diffrn_reflns_theta_full     32.66
_diffrn_measured_fraction_theta_max     0.992
_diffrn_measured_fraction_theta_full     0.992
_diffrn_reflns_limit_h_min     -11
_diffrn_reflns_limit_h_max     11
_diffrn_reflns_limit_k_min     -13
_diffrn_reflns_limit_k_max     13
_diffrn_reflns_limit_l_min     -16
_diffrn_reflns_limit_l_max     15
_refine_special_details
;
Refinement of <i>F</i>^2^ against ALL reflections. The weighted <i>R</i>-factor
<i>wR</i> and goodness of fit <i>S</i> are based on <i>F</i>^2^, conventional
<i>R</i>-factors <i>R</i> are based on <i>F</i>, with <i>F</i> set to zero for
negative <i>F</i>^2^. The threshold expression of <i>F</i>^2^ >
\s(<i>F</i>^2^) is used only for calculating <i>R</i>-factors(gt) <i>etc</i>.
and is not relevant to the choice of reflections for refinement.
<i>R</i>-factors based on <i>F</i>^2^ are statistically about twice as large
as those based on <i>F</i>, and <i>R</i>-factors based on ALL data will be
even larger.
;
_reflns_number_total     5283
_reflns_number_gt     4634
_reflns_threshold_expression     I>2\s(I)
_refine_ls_structure_factor_coef     Fsqd
_refine_ls_matrix_type     full
_refine_ls_R_factor_all     0.0503
_refine_ls_R_factor_gt     0.0445
_refine_ls_wR_factor_gt     0.1229
_refine_ls_wR_factor_ref     0.1296
_refine_ls_goodness_of_fit_ref     1.057
_refine_ls_restrained_S_all     1.057
_refine_ls_number_reflns     5283
_refine_ls_number_parameters     203
_refine_ls_number_restraints     0
_refine_ls_hydrogen_treatment     mixed
_refine_ls_weighting_scheme     calc
_refine_ls_weighting_details
         'calc w=1/[\s^2^(Fo^2^)+(0.0730P)^2^+0.1953P] where P=(Fo^2^+2Fc^2^)/3'
_atom_sites_solution_hydrogens     geom
_atom_sites_solution_primary     direct
_atom_sites_solution_secondary     difmap
_refine_ls_shift/su_max     0.000
_refine_ls_shift/su_mean     0.000
_refine_diff_density_max     0.585
_refine_diff_density_min     -0.259
_refine_ls_extinction_method     none
_refine_ls_extinction_coef     ?
loop_
    _atom_type_symbol
    _atom_type_description
    _atom_type_scat_dispersion_real
    _atom_type_scat_dispersion_imag
    _atom_type_scat_source
    'C' 'C' 0.0033 0.0016
                         'International Tables Vol C Tables 4.2.6.8 and 6.1.1.4'
    'H' 'H' 0.0000 0.0000
                         'International Tables Vol C Tables 4.2.6.8 and 6.1.1.4'
    'O' 'O' 0.0106 0.0060
                         'International Tables Vol C Tables 4.2.6.8 and 6.1.1.4'
_computing_data_collection     'APEX2 (Bruker, 2009)'
_computing_cell_refinement     'SAINT (Bruker, 2009)'
_computing_data_reduction     'SAINT (Bruker, 2009)'
_computing_structure_solution     'SHELXTL (Sheldrick, 2008)'
_computing_structure_refinement     'SHELXTL (Sheldrick, 2008)'
_computing_molecular_graphics     'SHELXTL (Sheldrick, 2008)'
_computing_publication_material
;
SHELXTL (Sheldrick, 2008) and PLATON (Spek, 2009)
;
loop_
    _atom_site_type_symbol
    _atom_site_label
    _atom_site_fract_x
    _atom_site_fract_y
    _atom_site_fract_z
    _atom_site_U_iso_or_equiv
    _atom_site_adp_type
    _atom_site_calc_flag
    _atom_site_refinement_flags
    _atom_site_occupancy
    _atom_site_symmetry_multiplicity
    _atom_site_disorder_assembly
    _atom_site_disorder_group
    O O1 0.68817(9) 0.54934(8) -0.00032(6) 0.01745(14) Uani d . 1 1 . .
    O O2 0.37722(10) 0.68003(9) 0.12072(7) 0.01983(15) Uani d . 1 1 . .
    C C1 0.78621(12) 0.92873(9) 0.16802(8) 0.01291(15) Uani d . 1 1 . .
    C C2 0.85293(13) 1.05379(10) 0.15089(8) 0.01569(16) Uani d . 1 1 . .
    H H2A 0.9775 1.0374 0.1203 0.019 Uiso calc R 1 1 . .
    C C3 0.73774(14) 1.20262(10) 0.17841(9) 0.01855(17) Uani d . 1 1 . .
    H H3A 0.7840 1.2873 0.1686 0.022 Uiso calc R 1 1 . .
    C C4 0.55436(14) 1.22547(10) 0.22043(9) 0.01800(17) Uani d . 1 1 . .
    H H4A 0.4745 1.3268 0.2383 0.022 Uiso calc R 1 1 . .
    C C5 0.48627(12) 1.10130(10) 0.23671(8) 0.01547(16) Uani d . 1 1 . .
    H H5A 0.3600 1.1192 0.2643 0.019 Uiso calc R 1 1 . .
    C C6 0.60259(12) 0.95029(9) 0.21274(8) 0.01269(15) Uani d . 1 1 . .
    C C7 0.54044(11) 0.80676(9) 0.23205(8) 0.01258(15) Uani d . 1 1 . .
    C C8 0.70206(12) 0.66696(9) 0.28388(8) 0.01320(15) Uani d . 1 1 . .
    C C9 0.67772(13) 0.55204(10) 0.36921(8) 0.01689(17) Uani d . 1 1 . .
    H H9A 0.5554 0.5601 0.4004 0.020 Uiso calc R 1 1 . .
    C C10 0.83112(15) 0.42584(11) 0.40902(9) 0.02055(18) Uani d . 1 1 . .
    H H10A 0.8126 0.3484 0.4668 0.025 Uiso calc R 1 1 . .
    C C11 1.01105(14) 0.41270(11) 0.36456(9) 0.02113(19) Uani d . 1 1 . .
    H H11A 1.1156 0.3280 0.3934 0.025 Uiso calc R 1 1 . .
    C C12 1.03761(13) 0.52413(10) 0.27754(9) 0.01737(17) Uani d . 1 1 . .
    H H12A 1.1602 0.5145 0.2460 0.021 Uiso calc R 1 1 . .
    C C13 0.88421(12) 0.64985(9) 0.23660(8) 0.01354(15) Uani d . 1 1 . .
    C C14 0.90580(11) 0.76761(9) 0.13675(8) 0.01299(15) Uani d . 1 1 . .
    H H14A 1.0400 0.7611 0.1273 0.016 Uiso calc R 1 1 . .
    C C15 0.84323(12) 0.73065(10) 0.01665(8) 0.01417(15) Uani d . 1 1 . .
    H H15A 0.8081 0.8262 -0.0392 0.017 Uiso calc R 1 1 . .
    H H15B 0.9498 0.6507 -0.0216 0.017 Uiso calc R 1 1 . .
    C C16 0.67958(12) 0.67252(10) 0.03665(8) 0.01311(15) Uani d . 1 1 . .
    C C17 0.50015(12) 0.76547(10) 0.10507(8) 0.01383(15) Uani d . 1 1 . .
    H H17A 0.4382 0.8650 0.0557 0.017 Uiso calc R 1 1 . .
    C C18 0.35765(12) 0.83894(10) 0.31087(8) 0.01568(16) Uani d . 1 1 . .
    H H18A 0.2566 0.9225 0.2683 0.019 Uiso calc R 1 1 . .
    H H18B 0.3227 0.7437 0.3195 0.019 Uiso calc R 1 1 . .
    C C19 0.36715(13) 0.88655(11) 0.43476(8) 0.01713(17) Uani d . 1 1 . .
    H H19A 0.4780 0.8350 0.4775 0.021 Uiso calc R 1 1 . .
    C C20 0.22942(14) 0.99649(11) 0.48766(9) 0.02011(18) Uani d . 1 1 . .
    H H20C 0.1170 1.0500 0.4471 0.024 Uiso calc R 1 1 . .
    H H20A 0.2434 1.0216 0.5660 0.024 Uiso calc R 1 1 . .
    H H1O2 0.412(3) 0.602(2) 0.0653(18) 0.048(5) Uiso d . 1 1 . .
loop_
    _atom_site_aniso_label
    _atom_site_aniso_U_11
    _atom_site_aniso_U_22
    _atom_site_aniso_U_33
    _atom_site_aniso_U_12
    _atom_site_aniso_U_13
    _atom_site_aniso_U_23
    O1 0.0180(3) 0.0167(3) 0.0194(3) -0.0076(2) 0.0007(2) -0.0050(2)
    O2 0.0168(3) 0.0261(3) 0.0222(3) -0.0133(3) 0.0034(2) -0.0089(3)
    C1 0.0129(3) 0.0129(3) 0.0139(4) -0.0056(3) -0.0012(3) -0.0005(3)
    C2 0.0174(4) 0.0158(3) 0.0161(4) -0.0087(3) -0.0010(3) 0.0000(3)
    C3 0.0244(4) 0.0143(3) 0.0192(4) -0.0094(3) -0.0022(3) 0.0000(3)
    C4 0.0224(4) 0.0121(3) 0.0182(4) -0.0039(3) -0.0025(3) -0.0014(3)
    C5 0.0153(4) 0.0143(3) 0.0154(4) -0.0031(3) -0.0016(3) -0.0013(3)
    C6 0.0127(3) 0.0126(3) 0.0133(3) -0.0049(3) -0.0010(3) -0.0010(3)
    C7 0.0112(3) 0.0139(3) 0.0133(4) -0.0050(3) 0.0005(3) -0.0020(3)
    C8 0.0141(3) 0.0131(3) 0.0132(4) -0.0056(3) -0.0005(3) -0.0010(3)
    C9 0.0201(4) 0.0159(4) 0.0157(4) -0.0082(3) 0.0014(3) -0.0004(3)
    C10 0.0278(5) 0.0154(4) 0.0179(4) -0.0078(3) -0.0010(3) 0.0029(3)
    C11 0.0235(4) 0.0146(4) 0.0218(4) -0.0022(3) -0.0042(3) 0.0017(3)
    C12 0.0151(4) 0.0157(4) 0.0193(4) -0.0025(3) -0.0020(3) -0.0010(3)
    C13 0.0134(3) 0.0128(3) 0.0145(4) -0.0046(3) -0.0008(3) -0.0009(3)
    C14 0.0115(3) 0.0134(3) 0.0147(4) -0.0053(3) 0.0007(3) -0.0009(3)
    C15 0.0134(3) 0.0154(3) 0.0150(4) -0.0069(3) 0.0025(3) -0.0022(3)
    C16 0.0130(3) 0.0146(3) 0.0119(3) -0.0050(3) 0.0000(3) -0.0010(3)
    C17 0.0116(3) 0.0162(3) 0.0151(4) -0.0062(3) 0.0003(3) -0.0027(3)
    C18 0.0129(3) 0.0197(4) 0.0157(4) -0.0071(3) 0.0017(3) -0.0035(3)
    C19 0.0157(4) 0.0214(4) 0.0156(4) -0.0079(3) 0.0014(3) -0.0032(3)
    C20 0.0201(4) 0.0223(4) 0.0188(4) -0.0086(3) 0.0040(3) -0.0044(3)
_geom_special_details
;
All e.s.d.'s (except the e.s.d. in the dihedral angle between two l.s. planes)
are estimated using the full covariance matrix. The cell e.s.d.'s are taken
into account individually in the estimation of e.s.d.'s in distances, angles
and torsion angles; correlations between e.s.d.'s in cell parameters are only
used when they are defined by crystal symmetry. An approximate (isotropic)
treatment of cell e.s.d.'s is used for estimating e.s.d.'s involving l.s.
planes.
;
loop_
    _geom_bond_atom_site_label_1
    _geom_bond_atom_site_label_2
    _geom_bond_site_symmetry_2
    _geom_bond_distance
    _geom_bond_publ_flag
    O1 C16 . 1.2198(10) ?
    O2 C17 . 1.4034(10) ?
    O2 H1O2 . 0.948(19) ?
    C1 C2 . 1.3957(11) ?
    C1 C6 . 1.4023(11) ?
    C1 C14 . 1.5039(11) ?
    C2 C3 . 1.3945(13) ?
    C2 H2A . 0.9500 ?
    C3 C4 . 1.3901(14) ?
    C3 H3A . 0.9500 ?
    C4 C5 . 1.3946(12) ?
    C4 H4A . 0.9500 ?
    C5 C6 . 1.4024(12) ?
    C5 H5A . 0.9500 ?
    C6 C7 . 1.5342(11) ?
    C7 C8 . 1.5369(12) ?
    C7 C18 . 1.5441(12) ?
    C7 C17 . 1.5822(12) ?
    C8 C9 . 1.3988(12) ?
    C8 C13 . 1.4081(12) ?
    C9 C10 . 1.3939(13) ?
    C9 H9A . 0.9500 ?
    C10 C11 . 1.3903(14) ?
    C10 H10A . 0.9500 ?
    C11 C12 . 1.3929(13) ?
    C11 H11A . 0.9500 ?
    C12 C13 . 1.3955(12) ?
    C12 H12A . 0.9500 ?
    C13 C14 . 1.5122(12) ?
    C14 C15 . 1.5622(12) ?
    C14 H14A . 1.0000 ?
    C15 C16 . 1.5081(12) ?
    C15 H15A . 0.9900 ?
    C15 H15B . 0.9900 ?
    C16 C17 . 1.5329(12) ?
    C17 H17A . 1.0000 ?
    C18 C19 . 1.5069(13) ?
    C18 H18A . 0.9900 ?
    C18 H18B . 0.9900 ?
    C19 C20 . 1.3281(13) ?
    C19 H19A . 0.9500 ?
    C20 H20C . 0.9500 ?
    C20 H20A . 0.9500 ?
loop_
    _geom_angle_atom_site_label_1
    _geom_angle_atom_site_label_2
    _geom_angle_atom_site_label_3
    _geom_angle_site_symmetry_1
    _geom_angle_site_symmetry_3
    _geom_angle
    _geom_angle_publ_flag
    C17 O2 H1O2 . . 109.6(11) ?
    C2 C1 C6 . . 120.78(8) ?
    C2 C1 C14 . . 121.59(8) ?
    C6 C1 C14 . . 117.62(7) ?
    C3 C2 C1 . . 120.39(8) ?
    C3 C2 H2A . . 119.8 ?
    C1 C2 H2A . . 119.8 ?
    C4 C3 C2 . . 119.14(8) ?
    C4 C3 H3A . . 120.4 ?
    C2 C3 H3A . . 120.4 ?
    C3 C4 C5 . . 120.75(8) ?
    C3 C4 H4A . . 119.6 ?
    C5 C4 H4A . . 119.6 ?
    C4 C5 C6 . . 120.56(8) ?
    C4 C5 H5A . . 119.7 ?
    C6 C5 H5A . . 119.7 ?
    C5 C6 C1 . . 118.33(7) ?
    C5 C6 C7 . . 123.79(7) ?
    C1 C6 C7 . . 117.88(7) ?
    C6 C7 C8 . . 109.17(7) ?
    C6 C7 C18 . . 111.72(7) ?
    C8 C7 C18 . . 112.73(7) ?
    C6 C7 C17 . . 108.29(7) ?
    C8 C7 C17 . . 107.27(6) ?
    C18 C7 C17 . . 107.46(7) ?
    C9 C8 C13 . . 118.50(8) ?
    C9 C8 C7 . . 124.06(8) ?
    C13 C8 C7 . . 117.33(7) ?
    C10 C9 C8 . . 120.67(8) ?
    C10 C9 H9A . . 119.7 ?
    C8 C9 H9A . . 119.7 ?
    C11 C10 C9 . . 120.33(8) ?
    C11 C10 H10A . . 119.8 ?
    C9 C10 H10A . . 119.8 ?
    C10 C11 C12 . . 119.80(8) ?
    C10 C11 H11A . . 120.1 ?
    C12 C11 H11A . . 120.1 ?
    C11 C12 C13 . . 120.02(9) ?
    C11 C12 H12A . . 120.0 ?
    C13 C12 H12A . . 120.0 ?
    C12 C13 C8 . . 120.62(8) ?
    C12 C13 C14 . . 121.59(8) ?
    C8 C13 C14 . . 117.74(7) ?
    C1 C14 C13 . . 109.28(7) ?
    C1 C14 C15 . . 110.01(7) ?
    C13 C14 C15 . . 109.10(7) ?
    C1 C14 H14A . . 109.5 ?
    C13 C14 H14A . . 109.5 ?
    C15 C14 H14A . . 109.5 ?
    C16 C15 C14 . . 112.12(7) ?
    C16 C15 H15A . . 109.2 ?
    C14 C15 H15A . . 109.2 ?
    C16 C15 H15B . . 109.2 ?
    C14 C15 H15B . . 109.2 ?
    H15A C15 H15B . . 107.9 ?
    O1 C16 C15 . . 120.54(8) ?
    O1 C16 C17 . . 118.56(8) ?
    C15 C16 C17 . . 120.90(7) ?
    O2 C17 C16 . . 109.59(7) ?
    O2 C17 C7 . . 109.46(7) ?
    C16 C17 C7 . . 112.40(7) ?
    O2 C17 H17A . . 108.4 ?
    C16 C17 H17A . . 108.4 ?
    C7 C17 H17A . . 108.4 ?
    C19 C18 C7 . . 115.09(7) ?
    C19 C18 H18A . . 108.5 ?
    C7 C18 H18A . . 108.5 ?
    C19 C18 H18B . . 108.5 ?
    C7 C18 H18B . . 108.5 ?
    H18A C18 H18B . . 107.5 ?
    C20 C19 C18 . . 123.72(9) ?
    C20 C19 H19A . . 118.1 ?
    C18 C19 H19A . . 118.1 ?
    C19 C20 H20C . . 120.0 ?
    C19 C20 H20A . . 120.0 ?
    H20C C20 H20A . . 120.0 ?
loop_
    _geom_torsion_atom_site_label_1
    _geom_torsion_atom_site_label_2
    _geom_torsion_atom_site_label_3
    _geom_torsion_atom_site_label_4
    _geom_torsion_site_symmetry_1
    _geom_torsion_site_symmetry_2
    _geom_torsion_site_symmetry_3
    _geom_torsion_site_symmetry_4
    _geom_torsion
    _geom_torsion_publ_flag
    C6 C1 C2 C3 . . . . 0.18(13) ?
    C14 C1 C2 C3 . . . . 178.71(8) ?
    C1 C2 C3 C4 . . . . -1.48(14) ?
    C2 C3 C4 C5 . . . . 0.90(14) ?
    C3 C4 C5 C6 . . . . 1.00(14) ?
    C4 C5 C6 C1 . . . . -2.27(13) ?
    C4 C5 C6 C7 . . . . 178.01(8) ?
    C2 C1 C6 C5 . . . . 1.69(13) ?
    C14 C1 C6 C5 . . . . -176.90(8) ?
    C2 C1 C6 C7 . . . . -178.58(8) ?
    C14 C1 C6 C7 . . . . 2.83(11) ?
    C5 C6 C7 C8 . . . . -140.45(8) ?
    C1 C6 C7 C8 . . . . 39.84(10) ?
    C5 C6 C7 C18 . . . . -15.07(11) ?
    C1 C6 C7 C18 . . . . 165.21(8) ?
    C5 C6 C7 C17 . . . . 103.08(9) ?
    C1 C6 C7 C17 . . . . -76.64(9) ?
    C6 C7 C8 C9 . . . . 143.59(8) ?
    C18 C7 C8 C9 . . . . 18.81(12) ?
    C17 C7 C8 C9 . . . . -99.29(9) ?
    C6 C7 C8 C13 . . . . -40.32(10) ?
    C18 C7 C8 C13 . . . . -165.10(7) ?
    C17 C7 C8 C13 . . . . 76.81(9) ?
    C13 C8 C9 C10 . . . . 1.83(13) ?
    C7 C8 C9 C10 . . . . 177.88(8) ?
    C8 C9 C10 C11 . . . . 0.19(15) ?
    C9 C10 C11 C12 . . . . -1.64(15) ?
    C10 C11 C12 C13 . . . . 1.02(15) ?
    C11 C12 C13 C8 . . . . 1.05(14) ?
    C11 C12 C13 C14 . . . . -176.11(8) ?
    C9 C8 C13 C12 . . . . -2.45(13) ?
    C7 C8 C13 C12 . . . . -178.77(8) ?
    C9 C8 C13 C14 . . . . 174.81(8) ?
    C7 C8 C13 C14 . . . . -1.50(11) ?
    C2 C1 C14 C13 . . . . 136.26(8) ?
    C6 C1 C14 C13 . . . . -45.17(10) ?
    C2 C1 C14 C15 . . . . -103.98(9) ?
    C6 C1 C14 C15 . . . . 74.60(9) ?
    C12 C13 C14 C1 . . . . -138.29(8) ?
    C8 C13 C14 C1 . . . . 44.47(10) ?
    C12 C13 C14 C15 . . . . 101.38(9) ?
    C8 C13 C14 C15 . . . . -75.85(9) ?
    C1 C14 C15 C16 . . . . -83.63(8) ?
    C13 C14 C15 C16 . . . . 36.24(9) ?
    C14 C15 C16 O1 . . . . -125.97(9) ?
    C14 C15 C16 C17 . . . . 53.24(10) ?
    O1 C16 C17 O2 . . . . 4.54(11) ?
    C15 C16 C17 O2 . . . . -174.69(7) ?
    O1 C16 C17 C7 . . . . 126.48(8) ?
    C15 C16 C17 C7 . . . . -52.74(10) ?
    C6 C7 C17 O2 . . . . -156.87(7) ?
    C8 C7 C17 O2 . . . . 85.43(8) ?
    C18 C7 C17 O2 . . . . -36.03(9) ?
    C6 C7 C17 C16 . . . . 81.11(8) ?
    C8 C7 C17 C16 . . . . -36.59(9) ?
    C18 C7 C17 C16 . . . . -158.05(7) ?
    C6 C7 C18 C19 . . . . -59.15(10) ?
    C8 C7 C18 C19 . . . . 64.23(10) ?
    C17 C7 C18 C19 . . . . -177.80(7) ?
    C7 C18 C19 C20 . . . . 139.88(9) ?
loop_
    _geom_hbond_atom_site_label_D
    _geom_hbond_atom_site_label_H
    _geom_hbond_atom_site_label_A
    _geom_hbond_site_symmetry_A
    _geom_hbond_distance_DH
    _geom_hbond_distance_HA
    _geom_hbond_distance_DA
    _geom_hbond_angle_DHA
    _geom_hbond_publ_flag
    O2 H1O2 O1 . 0.948(18) 2.08(2) 2.600(2) 113(2) yes
    O2 H1O2 O1 2_665 0.948(18) 2.01(2) 2.8041(10) 140(2) yes
    C14 H14A O2 1_655 1.00 2.41 3.3909(12) 166 yes
    C17 H17A Cg1 2_675 1.00 2.92 3.6542(10) 131 yes
    C20 H20A Cg1 2_676 0.9500 2.79 3.6357(11) 149 yes
