# Supplementary material for: 11-Hy­droxy-9-(prop-2-en-1-yl)-9,10-dihydro-9,10-propano­anthracen-12-one
Source: Acta Crystallogr Sect E Struct Rep Online. 2011 Aug 27;67(Pt 9):o2487. doi: 10.1107/S1600536811033538 (PMC3200828; doi:10.1107/S1600536811033538)
Supplement: Supplementary file 2 [file e-67-o2487-Isup2.hkl]

# 
# h,k,l, Fc-squared, Fo-squared, sigma(Fo-squared) and status flag 
# 
data_I
_shelx_title ' nac2_0m in P-1 (100K)' 
_shelx_refln_list_code          4 
_shelx_F_calc_maximum       82.30 
_exptl_crystal_F_000       308.00 
_reflns_d_resolution_high  0.6586 
 
loop_ 
 _symmetry_equiv_pos_as_xyz 
 'x, y, z' 
 '-x, -y, -z' 
 
_cell_length_a     7.6094 
_cell_length_b     9.1609 
_cell_length_c    11.1735 
_cell_angle_alpha  84.202 
_cell_angle_beta   85.707 
_cell_angle_gamma  69.895 
 
_shelx_F_squared_multiplier     1.000 
 
loop_ 
 _refln_index_h 
 _refln_index_k 
 _refln_index_l 
 _refln_F_squared_calc 
 _refln_F_squared_meas 
 _refln_F_squared_sigma 
 _refln_observed_status 
   1   0   0     1232.56     1231.70     30.35 o 
   2   0   0       68.65       77.93      1.81 o 
   3   0   0       34.00       24.94      0.51 o 
   4   0   0       37.80       28.66      0.54 o 
   5   0   0       48.59       43.70      0.88 o 
   6   0   0      244.21      247.23      3.68 o 
   7   0   0        6.12        6.73      0.66 o 
   8   0   0       24.14       22.87      2.41 o 
   9   0   0        0.23        0.58      0.67 o 
  10   0   0        5.63        5.73      1.26 o 
 -10   1   0        4.28        5.70      1.29 o 
  -9   1   0       73.75       75.50      3.49 o 
  -8   1   0       39.66       40.09      2.33 o 
  -7   1   0       10.05        9.29      0.61 o 
  -6   1   0      654.96      579.48     18.91 o 
  -5   1   0      135.19      126.71      2.11 o 
  -4   1   0      129.43      115.05      1.42 o 
  -3   1   0      879.34      878.04      9.68 o 
  -2   1   0      668.78      682.11      6.15 o 
  -1   1   0      407.32      436.16      5.01 o 
   0   1   0        3.24        2.55      0.11 o 
   1   1   0     1789.76     1759.79     38.25 o 
   2   1   0      982.78     1039.81     11.78 o 
   3   1   0     1197.22     1351.24     11.14 o 
   4   1   0       51.45       60.19      0.73 o 
   5   1   0      111.80      113.77      1.34 o 
   6   1   0       23.70       28.83      0.79 o 
   7   1   0      357.14      337.48      4.35 o 
   8   1   0      206.19      187.88      4.19 o 
   9   1   0       43.45       46.40      3.00 o 
  10   1   0       58.58       60.51      2.37 o 
  11   1   0       10.06       11.68      1.74 o 
 -10   2   0       12.35        9.43      1.59 o 
  -9   2   0        0.17        0.36      0.76 o 
  -8   2   0       12.67       16.24      1.78 o 
  -7   2   0        3.27        2.99      0.47 o 
  -6   2   0      143.10      136.41      2.55 o 
  -5   2   0      452.07      423.98      5.96 o 
  -4   2   0      323.65      292.86      3.17 o 
  -3   2   0      257.39      284.18      2.75 o 
  -2   2   0       28.02       26.49      0.93 o 
  -1   2   0        0.32        2.04      0.29 o 
   0   2   0       39.80       34.22      0.61 o 
   1   2   0     3584.06     3713.71     42.38 o 
   2   2   0     1218.49     1261.61     19.23 o 
   3   2   0       91.65      116.58      1.56 o 
   4   2   0     1355.26     1459.02     12.74 o 
   5   2   0       13.73       19.72      0.45 o 
   6   2   0       84.94       72.76      1.03 o 
   7   2   0       22.49       26.26      0.79 o 
   8   2   0        3.94        7.42      0.68 o 
   9   2   0        4.53        2.80      0.67 o 
  10   2   0       47.73       52.36      2.65 o 
  11   2   0      123.15      129.36      4.94 o 
  -9   3   0        8.75        7.51      1.41 o 
  -8   3   0        0.46        1.97      0.84 o 
  -7   3   0       17.79       22.20      1.11 o 
  -6   3   0       12.40       13.94      0.82 o 
  -5   3   0      173.52      165.02      3.57 o 
  -4   3   0       25.69       22.36      0.83 o 
  -3   3   0      102.62      112.00      1.47 o 
  -2   3   0     1811.83     1997.41     17.91 o 
  -1   3   0      450.10      482.38      4.50 o 
   0   3   0       10.47        9.45      0.24 o 
   1   3   0       57.12       71.91      0.86 o 
   2   3   0      190.69      201.42      2.02 o 
   3   3   0       66.52       74.93      1.45 o 
   4   3   0      496.75      594.75      7.73 o 
   5   3   0       35.68       37.84      0.65 o 
   6   3   0       23.11       24.90      0.56 o 
   7   3   0       11.82        6.78      0.45 o 
   8   3   0       61.67       51.70      1.50 o 
   9   3   0       21.59       20.35      1.32 o 
  10   3   0        0.27        0.11      1.16 o 
  11   3   0      140.59      147.20      6.08 o 
  -9   4   0        6.06        5.82      1.33 o 
  -8   4   0        1.19        1.02      0.79 o 
  -7   4   0        0.10        0.55      0.41 o 
  -6   4   0        5.35        5.44      0.59 o 
  -5   4   0        3.56        5.17      1.07 o 
  -4   4   0        4.41        3.12      0.33 o 
  -3   4   0      163.05      157.34      1.99 o 
  -2   4   0       58.82       63.01      1.01 o 
  -1   4   0      237.16      281.20      2.86 o 
   0   4   0       86.24       89.92      1.49 o 
   1   4   0        3.67        4.88      0.22 o 
   2   4   0      115.35      110.49      1.31 o 
   3   4   0       47.74       53.05      0.84 o 
   4   4   0      325.18      338.22      3.59 o 
   5   4   0       88.60       81.57      1.69 o 
   6   4   0       55.29       58.21      1.30 o 
   7   4   0       21.14       27.82      0.62 o 
   8   4   0       59.97       49.94      1.71 o 
   9   4   0        0.32        0.95      0.49 o 
  10   4   0        8.55        8.89      1.06 o 
  11   4   0       20.17       16.45      2.26 o 
  -8   5   0        8.72        8.68      1.50 o 
  -7   5   0        0.12       -0.25      0.63 o 
  -6   5   0       12.24       18.94      1.62 o 
  -5   5   0       24.41       26.05      1.43 o 
  -4   5   0      119.68      120.87      2.02 o 
  -3   5   0       28.35       23.18      0.70 o 
  -2   5   0      145.33      139.11      1.99 o 
  -1   5   0      171.79      168.82      1.97 o 
   0   5   0        0.18       -0.01      0.10 o 
   1   5   0       24.18       31.52      0.60 o 
   2   5   0      742.84      857.17      7.96 o 
   3   5   0      164.01      178.85      1.98 o 
   4   5   0      128.79      136.30      1.60 o 
   5   5   0       68.95       58.70      1.04 o 
   6   5   0      428.59      395.43      4.65 o 
   7   5   0      130.27      128.25      1.69 o 
   8   5   0       24.66       19.60      1.23 o 
   9   5   0       99.10       98.26      2.79 o 
  10   5   0        0.49        0.12      1.11 o 
  11   5   0       15.12       20.66      2.56 o 
  -8   6   0        8.56        8.71      1.60 o 
  -7   6   0       31.30       33.42      2.40 o 
  -6   6   0       19.57       21.07      1.26 o 
  -5   6   0        0.44        0.43      0.39 o 
  -4   6   0       37.05       32.40      1.32 o 
  -3   6   0      593.40      526.48      6.11 o 
  -2   6   0       49.56       48.86      1.22 o 
  -1   6   0       69.14       75.10      1.44 o 
   0   6   0       13.47       11.20      0.42 o 
   1   6   0        0.04        0.40      0.13 o 
   2   6   0      146.54      159.02      1.87 o 
   3   6   0        1.68        0.99      0.18 o 
   4   6   0        0.14        0.14      0.13 o 
   5   6   0       15.13       10.58      0.39 o 
   6   6   0      556.09      552.05      6.64 o 
   7   6   0       76.16       64.28      1.12 o 
   8   6   0       17.97       18.54      0.79 o 
   9   6   0        1.76        2.90      0.65 o 
  10   6   0        0.01        1.09      0.93 o 
  11   6   0       36.13       38.67      3.00 o 
  -7   7   0        8.34        9.75      1.59 o 
  -6   7   0        0.52        0.55      0.54 o 
  -5   7   0       20.50       23.77      1.73 o 
  -4   7   0        0.48        0.22      0.38 o 
  -3   7   0       21.11       16.79      1.13 o 
  -2   7   0      394.31      356.21      4.46 o 
  -1   7   0       57.46       59.91      1.25 o 
   0   7   0       71.44       56.46      1.17 o 
   1   7   0       12.03       11.51      0.55 o 
   2   7   0       55.58       52.02      1.01 o 
   3   7   0      266.68      265.03      4.14 o 
   4   7   0       95.95       94.74      1.52 o 
   5   7   0       79.52       96.88      1.39 o 
   6   7   0      477.68      432.66      4.81 o 
   7   7   0       67.75       63.94      1.59 o 
   8   7   0        0.51        0.55      0.22 o 
   9   7   0      100.87      104.92      4.45 o 
  10   7   0       96.68       92.79      4.31 o 
  11   7   0        1.53        3.27      1.28 o 
  -6   8   0       11.02       10.89      1.12 o 
  -5   8   0       14.98       19.26      2.08 o 
  -4   8   0       11.99        9.96      0.97 o 
  -3   8   0       13.31       14.40      1.18 o 
  -2   8   0       60.20       58.59      1.35 o 
  -1   8   0        6.13        5.95      0.49 o 
   0   8   0      195.64      180.59      2.68 o 
   1   8   0      206.78      197.63      2.83 o 
   2   8   0      154.79      149.11      2.91 o 
   3   8   0      151.76      152.69      2.47 o 
   4   8   0      160.40      136.35      2.50 o 
   5   8   0       87.55       66.94      1.47 o 
   6   8   0      244.43      260.58      3.28 o 
   7   8   0       10.79        7.65      0.62 o 
   8   8   0       19.76       22.67      0.92 o 
   9   8   0       40.70       43.50      1.82 o 
  -5   9   0      271.06      284.56      5.87 o 
  -4   9   0       23.28       24.45      1.40 o 
  -3   9   0       11.92       11.29      1.03 o 
  -2   9   0        0.87        0.88      0.78 o 
  -1   9   0       25.49       26.47      0.92 o 
   0   9   0      266.36      252.70      3.57 o 
   1   9   0      234.17      230.05      3.30 o 
   2   9   0       27.11       30.09      0.93 o 
   3   9   0       60.34       59.71      1.87 o 
   4   9   0        8.87        9.38      0.80 o 
   5   9   0       61.70       52.64      1.36 o 
   6   9   0       31.71       30.28      1.01 o 
   7   9   0       30.66       28.26      1.76 o 
   8   9   0       54.89       59.45      1.55 o 
   9   9   0       49.55       54.29      2.14 o 
  -4  10   0      402.27      437.78      8.15 o 
  -3  10   0        3.47        3.79      0.76 o 
  -2  10   0       15.23       18.44      1.04 o 
  -1  10   0       14.03       17.37      0.89 o 
   0  10   0       42.42       39.55      1.18 o 
   1  10   0        0.53        0.84      0.32 o 
   2  10   0       24.06       24.46      0.92 o 
   3  10   0        6.86        6.91      0.69 o 
   4  10   0        5.97        4.43      0.58 o 
   5  10   0       30.36       30.07      1.49 o 
   6  10   0        2.37        2.67      0.44 o 
   7  10   0       34.07       35.89      1.21 o 
   8  10   0       20.33       17.29      1.00 o 
   9  10   0       11.37       13.65      1.31 o 
  -3  11   0        0.11        0.14      0.91 o 
  -2  11   0       22.77       21.01      1.23 o 
  -1  11   0       46.30       49.12      1.60 o 
   0  11   0       13.02       14.24      0.88 o 
   1  11   0       71.21       67.61      1.64 o 
   2  11   0       55.22       50.97      1.38 o 
   3  11   0       30.31       34.25      1.35 o 
   4  11   0      154.83      161.33      4.49 o 
   5  11   0        0.17        0.59      0.37 o 
   6  11   0        8.83       10.05      0.89 o 
   7  11   0       16.14       17.97      1.00 o 
   8  11   0        9.00       10.19      0.82 o 
   9  11   0        0.57       -0.22      0.43 o 
  -1  12   0       20.84       22.20      1.23 o 
   0  12   0       11.23       11.18      0.83 o 
   1  12   0        1.40        1.29      0.40 o 
   2  12   0        0.03        0.53      1.03 o 
   3  12   0       50.35       53.27      1.80 o 
   4  12   0       11.51       13.14      1.36 o 
   5  12   0        6.13        5.78      0.80 o 
   6  12   0      117.41      121.12      4.81 o 
   7  12   0      134.54      141.23      3.18 o 
   8  12   0        0.26        0.04      0.41 o 
   0  13   0        1.61        2.27      0.98 o 
   1  13   0        3.35        3.91      0.56 o 
   2  13   0        9.56       10.82      1.00 o 
   3  13   0       30.48       33.81      1.52 o 
   4  13   0       19.12       18.85      1.70 o 
   5  13   0        9.63        8.98      0.93 o 
   6  13   0       24.70       28.22      1.59 o 
   7  13   0      120.32      131.62      3.74 o 
  -7 -13   1       54.67       58.11      1.98 o 
  -6 -13   1        2.46        2.64      0.71 o 
  -5 -13   1        1.13        1.43      0.60 o 
  -4 -13   1        0.13       -0.67      0.69 o 
  -3 -13   1        0.65        0.91      1.37 o 
  -2 -13   1       16.41       15.73      1.21 o 
  -1 -13   1        0.53        1.66      0.55 o 
  -8 -12   1        0.25        0.39      0.43 o 
  -7 -12   1      215.63      228.92      4.35 o 
  -6 -12   1        1.72        2.36      0.75 o 
  -5 -12   1       26.21       22.07      2.30 o 
  -4 -12   1        6.80        7.09      0.80 o 
  -3 -12   1       17.06       18.03      1.21 o 
  -2 -12   1       11.73       11.28      0.98 o 
  -1 -12   1       10.48       11.58      0.84 o 
   0 -12   1        0.01        0.29      0.33 o 
   1 -12   1        0.72        1.67      0.50 o 
  -9 -11   1       21.71       23.97      2.95 o 
  -8 -11   1        3.21        3.63      0.64 o 
  -7 -11   1       15.39       14.40      1.03 o 
  -6 -11   1        4.66        5.77      0.69 o 
  -5 -11   1        8.68        7.23      1.02 o 
  -4 -11   1        0.67        0.49      0.37 o 
  -3 -11   1        1.73        1.82      0.47 o 
  -2 -11   1       19.59       20.43      1.39 o 
  -1 -11   1       24.67       24.33      1.16 o 
   0 -11   1       12.71       13.84      1.11 o 
   1 -11   1       19.71       22.76      1.91 o 
   2 -11   1       32.40       35.86      1.49 o 
   3 -11   1        0.25        0.46      0.54 o 
  -9 -10   1       12.51       16.69      2.77 o 
  -8 -10   1        1.02        1.08      0.43 o 
  -7 -10   1        1.09        2.16      0.48 o 
  -6 -10   1        0.24        0.63      0.47 o 
  -5 -10   1       11.24       11.11      0.85 o 
  -4 -10   1       10.03        8.52      1.48 o 
  -3 -10   1       15.81       16.81      0.97 o 
  -2 -10   1       32.46       31.77      1.01 o 
  -1 -10   1       27.13       28.34      0.97 o 
   0 -10   1        8.10        7.48      0.61 o 
   1 -10   1       16.85       18.64      0.88 o 
   2 -10   1        1.25        2.06      0.49 o 
   3 -10   1       22.39       24.76      1.43 o 
   4 -10   1       20.00       21.84      1.60 o 
  -9  -9   1       33.92       37.18      3.54 o 
  -8  -9   1       22.82       25.24      1.02 o 
  -7  -9   1       16.49       18.82      0.88 o 
  -6  -9   1       29.37       30.20      1.29 o 
  -5  -9   1       54.52       54.01      1.37 o 
  -4  -9   1      135.93      115.55      2.44 o 
  -3  -9   1       15.92       13.88      0.90 o 
  -2  -9   1       21.91       22.02      0.79 o 
  -1  -9   1      284.55      270.02      3.71 o 
   0  -9   1       73.26       71.14      1.62 o 
   1  -9   1       22.84       20.92      0.83 o 
   2  -9   1        0.11        0.79      0.36 o 
   3  -9   1       15.78       15.53      1.01 o 
   4  -9   1       90.49       98.48      3.10 o 
   5  -9   1        4.14        5.87      0.92 o 
 -10  -8   1       92.50      100.05      4.63 o 
  -9  -8   1        3.51        4.42      0.62 o 
  -8  -8   1       21.18       23.97      0.88 o 
  -7  -8   1      161.21      159.63      2.14 o 
  -6  -8   1       10.62       11.13      0.73 o 
  -5  -8   1        9.88        9.94      0.66 o 
  -4  -8   1       12.69       19.06      0.76 o 
  -3  -8   1       73.11       86.57      3.63 o 
  -2  -8   1       24.61       26.33      1.09 o 
  -1  -8   1      783.98      731.23      8.26 o 
   0  -8   1        1.92        2.45      0.39 o 
   1  -8   1       52.20       52.32      1.24 o 
   2  -8   1       82.94       87.91      1.72 o 
   3  -8   1        1.74        2.45      0.43 o 
   4  -8   1        4.63        5.11      0.75 o 
   5  -8   1       45.71       44.47      1.84 o 
   6  -8   1       18.48       21.52      3.26 o 
 -11  -7   1        9.09        8.30      1.71 o 
 -10  -7   1       60.96       61.59      3.55 o 
  -9  -7   1       12.87       15.28      1.94 o 
  -8  -7   1       23.05       22.43      1.93 o 
  -7  -7   1       54.09       45.80      1.07 o 
  -6  -7   1       18.98       25.43      0.61 o 
  -5  -7   1       55.08       56.66      1.00 o 
  -4  -7   1      156.28      129.47      1.90 o 
  -3  -7   1       29.92       24.73      0.78 o 
  -2  -7   1       12.84       14.43      0.56 o 
  -1  -7   1      597.60      552.92      6.32 o 
   0  -7   1      884.07      839.97      9.24 o 
   1  -7   1       26.83       26.03      0.80 o 
   2  -7   1       45.51       37.52      0.99 o 
   3  -7   1      133.92      128.40      2.45 o 
   4  -7   1        2.88        2.41      0.55 o 
   5  -7   1        3.57        4.04      0.84 o 
   6  -7   1        0.58        0.49      0.48 o 
   7  -7   1       71.05       81.57      2.65 o 
 -11  -6   1        3.65        3.83      1.29 o 
 -10  -6   1       91.16       99.45      4.64 o 
  -9  -6   1        6.60        7.12      1.37 o 
  -8  -6   1        0.19        0.37      0.31 o 
  -7  -6   1      115.79       99.93      1.47 o 
  -6  -6   1      237.33      236.93      2.65 o 
  -5  -6   1       15.44       15.42      0.47 o 
  -4  -6   1      115.58      118.84      1.68 o 
  -3  -6   1      881.20      917.78      8.59 o 
  -2  -6   1       26.09       24.20      0.64 o 
  -1  -6   1      333.35      328.81      3.40 o 
   0  -6   1        0.44        0.12      0.13 o 
   1  -6   1      100.39      106.62      1.60 o 
   2  -6   1       15.54       10.73      0.62 o 
   3  -6   1      228.21      203.36      3.25 o 
   4  -6   1        0.11        1.60      0.36 o 
   5  -6   1      103.59      100.40      3.76 o 
   6  -6   1        2.54        2.59      0.60 o 
   7  -6   1       13.87       15.17      2.62 o 
   8  -6   1       25.40       24.77      2.53 o 
 -11  -5   1       35.11       37.21      3.01 o 
 -10  -5   1       11.45       11.78      1.82 o 
  -9  -5   1        8.40       11.58      1.69 o 
  -8  -5   1        6.67        7.04      0.55 o 
  -7  -5   1       51.01       46.09      0.88 o 
  -6  -5   1       12.49       15.75      0.49 o 
  -5  -5   1      311.72      305.01      3.12 o 
  -4  -5   1        5.95        7.66      0.36 o 
  -3  -5   1      122.58      132.31      1.57 o 
  -2  -5   1       52.85       58.01      1.04 o 
  -1  -5   1      426.85      451.03      4.35 o 
   0  -5   1       28.62       30.67      0.64 o 
   1  -5   1       67.03       81.95      1.18 o 
   2  -5   1        4.14        4.58      0.43 o 
   3  -5   1       69.72       71.21      1.22 o 
   4  -5   1      141.50      123.05      2.84 o 
   5  -5   1        1.32        2.26      0.70 o 
   6  -5   1       12.70       11.94      0.96 o 
   7  -5   1       25.21       29.45      2.05 o 
   8  -5   1        4.42        6.48      1.38 o 
 -11  -4   1       41.93       43.30      3.22 o 
 -10  -4   1       31.87       40.74      2.87 o 
  -9  -4   1       30.16       34.33      1.58 o 
  -8  -4   1       59.37       61.47      1.67 o 
  -7  -4   1        6.45        2.76      0.28 o 
  -6  -4   1      288.14      291.57      2.78 o 
  -5  -4   1      561.80      553.22      4.53 o 
  -4  -4   1        2.53        1.19      0.15 o 
  -3  -4   1      246.77      270.90      2.96 o 
  -2  -4   1     2000.66     2129.41     19.41 o 
  -1  -4   1        1.94        2.57      0.18 o 
   0  -4   1       31.30       28.20      0.53 o 
   1  -4   1        1.11        0.32      0.12 o 
   2  -4   1       47.10       39.87      0.77 o 
   3  -4   1       37.44       43.06      0.84 o 
   4  -4   1       71.07       75.57      1.43 o 
   5  -4   1       35.63       37.86      1.90 o 
   6  -4   1      135.92      132.08      3.62 o 
   7  -4   1        9.93       11.89      1.02 o 
   8  -4   1       12.69       13.89      1.80 o 
   9  -4   1        2.53        2.26      0.95 o 
 -11  -3   1       11.36       10.92      2.06 o 
 -10  -3   1       10.54       11.10      1.16 o 
  -9  -3   1       30.98       30.40      2.39 o 
  -8  -3   1       13.57       17.17      1.48 o 
  -7  -3   1        6.03        8.86      0.51 o 
  -6  -3   1      100.63       85.41      1.07 o 
  -5  -3   1       15.33       17.25      0.39 o 
  -4  -3   1      788.51      851.36      7.04 o 
  -3  -3   1       17.69       15.31      0.36 o 
  -2  -3   1     1345.83     1410.17     12.72 o 
  -1  -3   1      393.45      386.16      4.73 o 
   0  -3   1       95.75       99.64      1.47 o 
   1  -3   1      423.15      498.29      4.63 o 
   2  -3   1      216.64      236.89      3.17 o 
   3  -3   1       28.02       34.64      0.68 o 
   4  -3   1       10.28        7.95      0.47 o 
   5  -3   1       86.32       75.13      1.78 o 
   6  -3   1      461.17      420.49      6.22 o 
   7  -3   1        2.56        1.77      0.49 o 
   8  -3   1       39.55       37.67      2.41 o 
   9  -3   1       20.34       22.86      2.33 o 
 -11  -2   1       42.90       50.16      3.48 o 
 -10  -2   1       29.23       32.23      2.97 o 
  -9  -2   1       10.60        9.51      1.01 o 
  -8  -2   1        2.90        3.50      0.52 o 
  -7  -2   1      454.85      409.47      6.03 o 
  -6  -2   1      543.50      486.57      5.05 o 
  -5  -2   1        0.22        0.40      0.20 o 
  -4  -2   1       11.55       13.00      0.34 o 
  -3  -2   1       12.94       20.62      0.35 o 
  -2  -2   1      592.49      593.27      6.63 o 
  -1  -2   1       19.47       19.78      0.64 o 
   0  -2   1     1094.23     1052.11     11.92 o 
   1  -2   1       43.93       51.39      0.88 o 
   2  -2   1      885.69      912.66     11.86 o 
   3  -2   1      166.23      131.76      1.83 o 
   4  -2   1       80.77       71.84      1.25 o 
   5  -2   1      862.92      819.02      9.19 o 
   6  -2   1      285.70      271.29      4.29 o 
   7  -2   1        4.10        2.96      0.49 o 
   8  -2   1       19.25       18.38      1.13 o 
   9  -2   1        0.00       -0.64      0.64 o 
  10  -2   1        0.02        1.30      0.88 o 
 -11  -1   1        0.00        0.75      0.87 o 
 -10  -1   1       32.18       36.25      1.82 o 
  -9  -1   1       10.02       11.53      1.13 o 
  -8  -1   1       41.33       38.65      3.11 o 
  -7  -1   1       83.38       76.50      1.85 o 
  -6  -1   1       28.93       19.79      0.55 o 
  -5  -1   1      104.98      105.48      1.26 o 
  -4  -1   1      799.10      936.04      8.19 o 
  -3  -1   1     1668.94     1777.00     15.71 o 
  -2  -1   1        8.82        6.45      0.17 o 
  -1  -1   1      143.83      133.14      1.84 o 
   0  -1   1     2102.46     2085.35     36.77 o 
   1  -1   1     2859.24     2859.88     42.93 o 
   2  -1   1     1203.98     1290.85     14.63 o 
   3  -1   1      307.11      302.14      3.55 o 
   4  -1   1      160.67      147.96      2.23 o 
   5  -1   1      121.98      109.61      1.55 o 
   6  -1   1       61.91       55.01      1.61 o 
   7  -1   1      193.39      169.83      3.06 o 
   8  -1   1        0.87        1.33      0.62 o 
   9  -1   1        8.50        8.63      1.40 o 
  10  -1   1        1.74        4.10      1.19 o 
 -10   0   1        0.09       -0.62      0.62 o 
  -9   0   1       28.86       29.42      1.57 o 
  -8   0   1        1.04        0.30      0.47 o 
  -7   0   1       15.11       15.92      1.15 o 
  -6   0   1      522.66      498.69      6.54 o 
  -5   0   1      296.82      280.28      3.33 o 
  -4   0   1       19.96       21.86      0.44 o 
  -3   0   1        0.48        1.45      0.24 o 
  -2   0   1      249.02      265.64      4.35 o 
  -1   0   1     3577.15     3328.14    145.45 o 
   0   0   1     1257.44     1050.75     26.35 o 
   1   0   1     1007.51     1019.32     27.11 o 
   2   0   1      309.61      307.61      3.07 o 
   3   0   1       98.77      109.05      1.44 o 
   4   0   1      301.18      333.05      3.82 o 
   5   0   1       55.99       47.99      0.96 o 
   6   0   1      297.59      295.33      3.68 o 
   7   0   1        0.70        1.79      0.31 o 
   8   0   1       11.32       11.60      0.94 o 
   9   0   1      126.37      114.25      4.33 o 
  10   0   1       43.24       42.63      2.68 o 
 -10   1   1        6.47        8.71      1.50 o 
  -9   1   1       10.41       11.96      1.58 o 
  -8   1   1       49.21       48.63      2.52 o 
  -7   1   1       17.94       15.77      1.20 o 
  -6   1   1       46.71       44.49      1.07 o 
  -5   1   1      292.71      269.12      3.05 o 
  -4   1   1        3.19        0.81      0.15 o 
  -3   1   1      128.63      130.07      1.38 o 
  -2   1   1      237.13      256.13      2.47 o 
  -1   1   1      918.94      926.45     10.90 o 
   0   1   1     1327.98     1426.48     19.79 o 
   1   1   1       86.38       87.13      1.16 o 
   2   1   1      218.30      220.17      2.65 o 
   3   1   1       16.19       15.18      0.36 o 
   4   1   1      661.05      722.75      6.42 o 
   5   1   1      296.61      302.53      2.98 o 
   6   1   1      237.48      228.85      2.74 o 
   7   1   1       80.13       64.71      1.38 o 
   8   1   1      104.36      103.73      2.18 o 
   9   1   1       10.25       10.70      1.47 o 
  10   1   1       36.58       32.39      2.25 o 
  11   1   1       15.86       17.09      2.05 o 
 -10   2   1       10.85       10.16      1.63 o 
  -9   2   1       55.77       56.17      2.99 o 
  -8   2   1       72.51       68.11      3.15 o 
  -7   2   1        8.16        7.66      0.75 o 
  -6   2   1        5.12        4.06      0.42 o 
  -5   2   1      816.62      761.41      8.62 o 
  -4   2   1        2.75        2.82      0.21 o 
  -3   2   1      427.74      431.24      3.98 o 
  -2   2   1       15.02       13.50      0.29 o 
  -1   2   1       14.22       17.94      0.31 o 
   0   2   1     3038.36     3007.41     27.30 o 
   1   2   1        2.64        2.23      0.33 o 
   2   2   1      137.44      145.30      1.93 o 
   3   2   1       12.63        9.29      0.30 o 
   4   2   1        4.90       11.08      0.48 o 
   5   2   1       30.41       20.96      0.46 o 
   6   2   1        5.38        6.14      0.38 o 
   7   2   1        2.00        2.57      0.34 o 
   8   2   1        1.65        0.54      0.28 o 
   9   2   1        2.89        5.56      0.83 o 
  10   2   1        5.50        2.69      0.97 o 
  11   2   1        0.22       -0.01      0.78 o 
  -9   3   1        0.17        1.50      0.84 o 
  -8   3   1       58.85       57.62      2.98 o 
  -7   3   1        1.04        0.92      0.67 o 
  -6   3   1        1.31        1.64      0.38 o 
  -5   3   1      323.05      318.83      4.76 o 
  -4   3   1      545.54      499.06      5.15 o 
  -3   3   1      106.26      114.20      1.48 o 
  -2   3   1      972.69     1077.66      9.68 o 
  -1   3   1      279.80      310.53      3.01 o 
   0   3   1       54.76       56.38      0.69 o 
   1   3   1      233.24      225.09      2.21 o 
   2   3   1      169.14      173.95      1.89 o 
   3   3   1     1506.32     1648.04     15.79 o 
   4   3   1      175.90      199.06      2.56 o 
   5   3   1       43.33       38.14      0.74 o 
   6   3   1       61.03       60.42      0.93 o 
   7   3   1        0.01        0.20      0.23 o 
   8   3   1        6.82        5.90      0.48 o 
   9   3   1        4.28        4.60      0.76 o 
  10   3   1        1.52        1.32      0.66 o 
  11   3   1        0.13       -0.05      0.78 o 
  -9   4   1       33.16       36.35      2.58 o 
  -8   4   1       31.24       30.00      2.19 o 
  -7   4   1       36.80       36.43      2.30 o 
  -6   4   1        0.17        0.12      0.36 o 
  -5   4   1       74.12       73.55      1.74 o 
  -4   4   1        2.43        2.37      0.31 o 
  -3   4   1       37.98       44.77      0.85 o 
  -2   4   1        7.78        6.60      0.45 o 
  -1   4   1       77.97       71.76      1.00 o 
   0   4   1      732.76      823.60      6.92 o 
   1   4   1      186.28      209.09      2.16 o 
   2   4   1      660.10      754.67      7.20 o 
   3   4   1      545.28      661.71      6.60 o 
   4   4   1      235.40      280.98      3.43 o 
   5   4   1        1.98        1.56      0.30 o 
   6   4   1        7.88        8.28      0.43 o 
   7   4   1        9.76        8.41      0.41 o 
   8   4   1        8.32        9.53      0.52 o 
   9   4   1       14.02       12.03      1.11 o 
  10   4   1        3.69        3.79      0.77 o 
  11   4   1        7.47        6.91      1.04 o 
  -8   5   1        7.78       10.41      1.58 o 
  -7   5   1       79.38       79.36      3.63 o 
  -6   5   1        9.84        9.70      0.86 o 
  -5   5   1       67.24       65.24      1.72 o 
  -4   5   1       51.11       49.44      1.74 o 
  -3   5   1       73.23       73.37      1.23 o 
  -2   5   1      288.61      283.06      3.22 o 
  -1   5   1       13.38       12.47      0.40 o 
   0   5   1      286.17      291.18      2.78 o 
   1   5   1        7.61       12.02      0.37 o 
   2   5   1        7.90        6.19      0.30 o 
   3   5   1      265.51      296.17      2.78 o 
   4   5   1       48.66       62.40      1.01 o 
   5   5   1        8.93        5.45      0.82 o 
   6   5   1      163.98      145.46      2.67 o 
   7   5   1       41.06       33.00      0.97 o 
   8   5   1       41.18       39.84      1.60 o 
   9   5   1       39.03       44.45      2.76 o 
  10   5   1        7.09        7.03      0.96 o 
  11   5   1       13.94       18.73      1.55 o 
  -8   6   1        7.94        8.40      1.52 o 
  -7   6   1       22.02       18.05      2.02 o 
  -6   6   1      114.55      128.72      3.14 o 
  -5   6   1        1.77        1.13      0.42 o 
  -4   6   1       70.96       56.44      1.75 o 
  -3   6   1       39.84       41.57      0.94 o 
  -2   6   1       52.10       41.91      0.92 o 
  -1   6   1       49.73       44.74      0.92 o 
   0   6   1       31.09       34.60      0.72 o 
   1   6   1       13.98        8.99      0.37 o 
   2   6   1       89.23       93.47      1.20 o 
   3   6   1       80.21      101.74      1.52 o 
   4   6   1       12.56       11.64      0.41 o 
   5   6   1        2.13        1.33      0.18 o 
   6   6   1      275.69      246.22      3.42 o 
   7   6   1       30.22       21.66      0.80 o 
   8   6   1       41.20       39.62      0.96 o 
   9   6   1        9.96        8.37      0.93 o 
  10   6   1       57.91       65.66      2.36 o 
  11   6   1       11.66        9.83      1.82 o 
  -7   7   1       12.52        9.71      1.58 o 
  -6   7   1        1.86        1.98      0.72 o 
  -5   7   1       20.87       23.28      1.25 o 
  -4   7   1        0.18        0.54      0.38 o 
  -3   7   1       81.24       66.68      1.57 o 
  -2   7   1        2.13        0.42      0.30 o 
  -1   7   1        0.41        0.22      0.19 o 
   0   7   1       10.50       10.67      0.54 o 
   1   7   1      460.40      424.99      4.58 o 
   2   7   1      179.42      163.64      2.63 o 
   3   7   1      179.52      179.52      2.40 o 
   4   7   1       34.32       37.10      1.00 o 
   5   7   1       80.58       75.17      1.25 o 
   6   7   1      150.30      148.61      2.12 o 
   7   7   1       17.90       22.07      1.10 o 
   8   7   1        0.00        0.25      0.21 o 
   9   7   1        0.42        0.86      0.52 o 
  10   7   1       44.82       49.68      3.03 o 
  11   7   1       14.60       14.43      2.12 o 
  -6   8   1        0.51       -0.40      0.58 o 
  -5   8   1        0.47        1.13      0.50 o 
  -4   8   1       37.23       35.87      1.53 o 
  -3   8   1      132.82      121.07      2.97 o 
  -2   8   1       33.66       31.97      0.97 o 
  -1   8   1        0.36        0.45      0.24 o 
   0   8   1      201.36      191.73      2.80 o 
   1   8   1      333.06      322.88      4.15 o 
   2   8   1      115.52      113.36      1.92 o 
   3   8   1       48.23       45.34      1.16 o 
   4   8   1      170.61      126.72      2.57 o 
   5   8   1        1.29        0.11      0.23 o 
   6   8   1        1.71        1.57      0.24 o 
   7   8   1       18.26       12.37      0.91 o 
   8   8   1       39.17       42.96      1.62 o 
  -5   9   1       61.33       65.70      2.34 o 
  -4   9   1        2.50        2.23      0.74 o 
  -3   9   1       82.90       82.80      2.48 o 
  -2   9   1       46.36       44.62      1.23 o 
  -1   9   1        0.10        0.52      0.28 o 
   0   9   1       65.41       64.54      1.45 o 
   1   9   1       17.10       16.61      0.73 o 
   2   9   1       82.53       79.56      1.83 o 
   3   9   1       42.56       43.43      1.27 o 
   4   9   1       89.24       73.08      1.62 o 
   5   9   1      130.89      116.47      2.18 o 
   6   9   1       53.09       47.21      1.31 o 
   7   9   1       48.39       43.27      1.99 o 
   8   9   1        0.80        0.70      0.45 o 
   9   9   1       56.78       62.50      1.62 o 
  -4  10   1        0.10        0.27      0.59 o 
  -3  10   1       41.61       46.52      1.92 o 
  -2  10   1        0.32        0.19      0.32 o 
  -1  10   1        2.29        2.31      0.42 o 
   0  10   1      118.15      118.97      2.22 o 
   1  10   1       90.04       89.67      1.84 o 
   2  10   1       30.67       31.62      1.02 o 
   3  10   1        1.93        2.01      0.43 o 
   4  10   1       87.53       80.19      1.82 o 
   5  10   1        0.04        0.51      0.29 o 
   6  10   1        0.00       -0.15      0.27 o 
   7  10   1        0.07        0.03      0.30 o 
   8  10   1        5.30        5.81      0.74 o 
   9  10   1        0.97        1.00      0.74 o 
  -3  11   1       11.11       12.89      1.26 o 
  -2  11   1        3.71        4.70      0.85 o 
  -1  11   1       35.44       37.34      1.24 o 
   0  11   1       87.48       87.56      1.98 o 
   1  11   1       86.08       81.20      1.83 o 
   2  11   1       50.25       50.62      1.39 o 
   3  11   1       39.55       39.80      1.56 o 
   4  11   1        3.75        3.99      0.60 o 
   5  11   1       28.05       22.97      1.84 o 
   6  11   1       38.91       36.62      1.28 o 
   7  11   1      124.41      124.38      2.54 o 
   8  11   1       82.99       88.00      2.51 o 
   9  11   1        6.16        7.15      0.74 o 
  -2  12   1        3.46        5.43      0.92 o 
  -1  12   1        0.38        1.16      1.39 o 
   0  12   1       22.82       27.42      1.14 o 
   1  12   1       39.36       36.26      1.25 o 
   2  12   1       29.98       31.48      1.43 o 
   3  12   1       28.30       30.49      1.40 o 
   4  12   1        0.05       -0.06      0.38 o 
   5  12   1        0.38        0.79      0.42 o 
   6  12   1        0.02        0.23      0.34 o 
   7  12   1       17.40       20.28      1.49 o 
   8  12   1       67.76       74.41      1.97 o 
   0  13   1       21.81       22.87      1.18 o 
   1  13   1       13.77       13.52      0.95 o 
   2  13   1        0.01        0.27      0.41 o 
   3  13   1        5.79        6.48      0.83 o 
   4  13   1        4.94        6.29      0.93 o 
   5  13   1        0.13        0.04      0.48 o 
   6  13   1       25.39       25.64      1.74 o 
   7  13   1        0.75        0.32      0.45 o 
  -6 -13   2      101.29      110.74      2.83 o 
  -5 -13   2        6.63        7.41      0.84 o 
  -4 -13   2       24.59       24.87      1.50 o 
  -3 -13   2       16.13       20.83      3.00 o 
  -2 -13   2       15.50       17.79      1.29 o 
  -1 -13   2        6.06        7.32      0.87 o 
  -8 -12   2       23.17       22.03      1.35 o 
  -7 -12   2       31.87       29.87      2.45 o 
  -6 -12   2       69.74       71.12      2.11 o 
  -5 -12   2       20.29       20.80      1.29 o 
  -4 -12   2        1.34        1.60      0.51 o 
  -3 -12   2       38.81       43.44      1.63 o 
  -2 -12   2        0.48        0.52      0.47 o 
  -1 -12   2        0.83       -0.20      0.54 o 
   0 -12   2       32.75       33.76      1.75 o 
   1 -12   2       20.64       23.58      1.55 o 
  -9 -11   2        5.98        5.38      0.98 o 
  -8 -11   2       31.50       36.59      1.51 o 
  -7 -11   2       41.80       45.34      1.67 o 
  -6 -11   2       51.48       58.66      1.80 o 
  -5 -11   2        7.50        7.34      0.92 o 
  -4 -11   2        7.04        5.34      1.25 o 
  -3 -11   2       14.67       18.74      1.71 o 
  -2 -11   2       78.40       85.94      2.89 o 
  -1 -11   2        3.66        2.66      0.54 o 
   0 -11   2       94.09       92.55      1.99 o 
   1 -11   2        3.20        3.66      0.59 o 
   2 -11   2        0.09        0.19      0.36 o 
   3 -11   2       14.68       17.43      1.46 o 
 -10 -10   2       20.58       19.43      2.14 o 
  -9 -10   2       71.66       74.19      2.73 o 
  -8 -10   2       48.50       50.59      1.70 o 
  -7 -10   2        9.51        9.64      0.88 o 
  -6 -10   2       26.10       26.63      1.87 o 
  -5 -10   2        1.97        1.04      0.36 o 
  -4 -10   2       37.19       37.95      1.35 o 
  -3 -10   2       51.03       50.24      2.00 o 
  -2 -10   2        0.31        0.19      0.63 o 
  -1 -10   2       16.13       15.38      0.80 o 
   0 -10   2       33.91       30.31      1.04 o 
   1 -10   2        1.98        2.27      0.56 o 
   2 -10   2      165.57      173.26      3.33 o 
   3 -10   2        9.70       11.60      0.94 o 
   4 -10   2       22.49       24.75      1.59 o 
  -9  -9   2       10.61        9.51      1.20 o 
  -8  -9   2        9.82        9.48      0.89 o 
  -7  -9   2      146.88      166.99      2.86 o 
  -6  -9   2       65.81       72.43      1.74 o 
  -5  -9   2       32.42       22.90      1.02 o 
  -4  -9   2       18.41       17.94      0.89 o 
  -3  -9   2      113.55      108.56      2.34 o 
  -2  -9   2       67.50       67.43      1.44 o 
  -1  -9   2       33.41       35.71      1.02 o 
   0  -9   2       71.87       69.67      1.51 o 
   1  -9   2       10.69       11.10      0.69 o 
   2  -9   2       14.56       14.03      0.93 o 
   3  -9   2      149.82      146.13      2.93 o 
   4  -9   2        8.61        9.63      1.05 o 
   5  -9   2      230.56      263.39      5.62 o 
 -10  -8   2       38.45       41.38      2.98 o 
  -9  -8   2        7.92        8.22      0.82 o 
  -8  -8   2      172.32      180.94      3.75 o 
  -7  -8   2       37.46       41.49      1.09 o 
  -6  -8   2       27.85       22.47      0.73 o 
  -5  -8   2      268.78      247.58      4.00 o 
  -4  -8   2       22.50       11.65      0.75 o 
  -3  -8   2      274.14      267.76      4.97 o 
  -2  -8   2       10.33        8.40      0.52 o 
  -1  -8   2       59.02       58.32      1.26 o 
   0  -8   2       16.66       13.96      0.65 o 
   1  -8   2        1.54        2.87      0.52 o 
   2  -8   2        0.22       -0.25      0.25 o 
   3  -8   2       12.30       11.71      0.83 o 
   4  -8   2        1.11        0.94      1.38 o 
   5  -8   2       40.40       43.80      1.84 o 
   6  -8   2       34.47       38.43      1.80 o 
 -11  -7   2       15.30       18.29      2.43 o 
 -10  -7   2        0.30        0.20      0.88 o 
  -9  -7   2        2.07        2.16      0.50 o 
  -8  -7   2        0.00       -0.06      0.32 o 
  -7  -7   2       18.07       21.89      0.76 o 
  -6  -7   2       35.18       42.32      0.90 o 
  -5  -7   2       22.13       25.51      0.81 o 
  -4  -7   2       32.09       23.58      0.86 o 
  -3  -7   2       69.42       71.89      1.61 o 
  -2  -7   2       28.07       32.08      0.82 o 
  -1  -7   2      245.94      217.01      2.91 o 
   0  -7   2      875.66      860.50      9.45 o 
   1  -7   2        0.78        1.09      0.27 o 
   2  -7   2       74.50       74.97      1.48 o 
   3  -7   2       90.93       84.87      1.90 o 
   4  -7   2      244.41      228.54      4.04 o 
   5  -7   2       48.12       45.51      1.79 o 
   6  -7   2       37.90       40.06      1.76 o 
   7  -7   2       46.94       52.73      2.12 o 
 -11  -6   2       19.65       27.54      2.92 o 
 -10  -6   2        0.14        0.05      0.75 o 
  -9  -6   2        7.65        4.03      1.14 o 
  -8  -6   2        5.46        5.97      0.69 o 
  -7  -6   2        0.15        0.76      0.24 o 
  -6  -6   2       10.52       15.05      0.46 o 
  -5  -6   2       58.64       63.78      1.02 o 
  -4  -6   2      119.81      112.38      1.63 o 
  -3  -6   2        0.00        0.06      0.18 o 
  -2  -6   2       28.19       28.63      0.67 o 
  -1  -6   2      101.24      116.98      1.52 o 
   0  -6   2       67.44       65.05      1.12 o 
   1  -6   2      122.02      116.68      1.71 o 
   2  -6   2       36.50       37.93      0.94 o 
   3  -6   2      138.27      107.67      2.10 o 
   4  -6   2       14.05       11.69      0.76 o 
   5  -6   2       14.74       12.20      1.01 o 
   6  -6   2       25.34       27.14      2.22 o 
   7  -6   2        7.40        9.28      1.02 o 
 -11  -5   2      141.39      157.14      6.44 o 
 -10  -5   2        1.47        2.77      1.19 o 
  -9  -5   2       14.58       18.81      2.20 o 
  -8  -5   2       23.53       24.76      0.75 o 
  -7  -5   2        0.32        0.38      0.16 o 
  -6  -5   2      288.79      293.99      2.67 o 
  -5  -5   2       42.85       41.33      0.83 o 
  -4  -5   2       14.22        8.17      0.37 o 
  -3  -5   2       27.96       28.53      0.62 o 
  -2  -5   2       20.52       22.04      0.73 o 
  -1  -5   2       52.27       47.03      0.90 o 
   0  -5   2       22.66       40.64      0.74 o 
   1  -5   2      197.11      197.91      2.38 o 
   2  -5   2       21.25       21.49      0.61 o 
   3  -5   2       36.33       30.42      0.88 o 
   4  -5   2       89.56       65.55      1.41 o 
   5  -5   2       16.69       17.41      1.70 o 
   6  -5   2       92.45       89.73      2.51 o 
   7  -5   2        4.60        4.13      0.71 o 
   8  -5   2        1.30        1.09      0.56 o 
 -11  -4   2       13.50       14.24      2.23 o 
 -10  -4   2       30.08       32.31      2.65 o 
  -9  -4   2        1.41        1.26      0.85 o 
  -8  -4   2       18.31       17.18      1.01 o 
  -7  -4   2        9.73       10.39      0.49 o 
  -6  -4   2      336.43      330.16      3.17 o 
  -5  -4   2      211.17      204.23      1.92 o 
  -4  -4   2      480.07      513.57      4.81 o 
  -3  -4   2     1027.49     1183.49     11.53 o 
  -2  -4   2      441.75      471.25      4.95 o 
  -1  -4   2     1104.79     1245.23     12.22 o 
   0  -4   2        4.62        3.82      0.23 o 
   1  -4   2       46.65       49.53      0.80 o 
   2  -4   2      374.88      408.51      4.31 o 
   3  -4   2      240.36      238.19      3.15 o 
   4  -4   2        4.88        2.19      0.32 o 
   5  -4   2       49.28       46.60      1.16 o 
   6  -4   2        3.55        4.17      0.65 o 
   7  -4   2       39.08       40.18      1.62 o 
   8  -4   2       18.92       16.23      1.28 o 
   9  -4   2        3.93        3.43      1.12 o 
 -11  -3   2        1.89        0.98      1.13 o 
 -10  -3   2      318.48      313.60      9.80 o 
  -9  -3   2       48.13       51.88      1.95 o 
  -8  -3   2        5.14        6.69      0.69 o 
  -7  -3   2      413.53      386.71      4.86 o 
  -6  -3   2      231.08      242.96      2.87 o 
  -5  -3   2      105.81      108.91      1.23 o 
  -4  -3   2      171.22      141.03      1.44 o 
  -3  -3   2      150.00      148.16      1.58 o 
  -2  -3   2       12.67       13.52      0.35 o 
  -1  -3   2       62.49       59.96      0.88 o 
   0  -3   2      471.97      514.31      5.23 o 
   1  -3   2      730.09      814.78      7.39 o 
   2  -3   2      642.00      666.04      6.17 o 
   3  -3   2      143.29      152.19      1.88 o 
   4  -3   2       90.86       86.63      1.53 o 
   5  -3   2       76.48       82.23      1.55 o 
   6  -3   2        1.69        1.29      0.40 o 
   7  -3   2       10.47       12.58      1.02 o 
   8  -3   2        1.39        0.63      0.47 o 
   9  -3   2       25.78       20.42      2.23 o 
 -11  -2   2       46.88       54.45      3.68 o 
 -10  -2   2       44.37       50.82      3.39 o 
  -9  -2   2        2.32        1.59      0.58 o 
  -8  -2   2        8.28        8.54      1.55 o 
  -7  -2   2      122.94       87.56      1.61 o 
  -6  -2   2       50.87       59.24      1.19 o 
  -5  -2   2       16.48       15.17      0.34 o 
  -4  -2   2        0.29        0.07      0.08 o 
  -3  -2   2      196.21      211.49      2.06 o 
  -2  -2   2      908.82      960.49     15.92 o 
  -1  -2   2       56.94       56.73      1.76 o 
   0  -2   2     1753.99     1760.51     17.79 o 
   1  -2   2      542.92      583.72      5.88 o 
   2  -2   2       19.79       30.62      0.62 o 
   3  -2   2       70.01       64.41      1.13 o 
   4  -2   2       52.83       52.94      1.06 o 
   5  -2   2       18.22       15.74      0.62 o 
   6  -2   2       31.09       30.57      1.09 o 
   7  -2   2       23.40       21.38      0.99 o 
   8  -2   2      123.72      129.79      6.68 o 
   9  -2   2       47.69       47.08      2.82 o 
  10  -2   2        7.35        8.39      1.56 o 
 -10  -1   2       83.62       80.88      2.75 o 
  -9  -1   2        4.39        4.91      0.80 o 
  -8  -1   2        5.65        3.95      1.25 o 
  -7  -1   2        0.63       -0.05      0.27 o 
  -6  -1   2      160.65      135.15      2.10 o 
  -5  -1   2      364.31      374.95      3.94 o 
  -4  -1   2      125.90      146.91      1.40 o 
  -3  -1   2      212.42      295.37      2.75 o 
  -2  -1   2       37.02       41.12      0.65 o 
  -1  -1   2      826.14      902.63     10.12 o 
   0  -1   2     1723.67     1748.54     31.94 o 
   1  -1   2     5288.10     5361.70     71.70 o 
   2  -1   2      586.66      605.40      6.08 o 
   3  -1   2       11.99       20.49      0.54 o 
   4  -1   2       22.65       21.93      0.79 o 
   5  -1   2      115.56      108.77      1.78 o 
   6  -1   2       10.92       12.83      0.61 o 
   7  -1   2       36.95       32.57      1.17 o 
   8  -1   2        7.39        7.20      0.80 o 
   9  -1   2        5.54        4.21      1.14 o 
  10  -1   2       60.79       66.87      3.51 o 
 -10   0   2        6.63        6.19      0.97 o 
  -9   0   2       18.54       25.01      1.52 o 
  -8   0   2        0.40        0.18      0.44 o 
  -7   0   2        4.44        3.39      0.61 o 
  -6   0   2       59.19       44.85      1.67 o 
  -5   0   2       16.41       10.76      0.56 o 
  -4   0   2       45.42       40.49      0.74 o 
  -3   0   2        1.97        0.48      0.18 o 
  -2   0   2     2758.00     2911.49     29.12 o 
  -1   0   2       73.22       86.19      1.68 o 
   0   0   2     1056.01     1147.69     19.00 o 
   1   0   2     1412.09     1491.08     20.51 o 
   2   0   2      277.27      318.89      3.81 o 
   3   0   2      186.06      215.86      2.65 o 
   4   0   2       32.18       47.73      0.93 o 
   5   0   2       49.11       32.16      0.82 o 
   6   0   2       78.69       69.40      1.49 o 
   7   0   2       28.55       23.68      1.12 o 
   8   0   2       51.25       47.61      2.75 o 
   9   0   2       11.90        8.72      1.38 o 
  10   0   2        2.59        3.26      1.11 o 
 -10   1   2       47.34       57.43      3.10 o 
  -9   1   2        1.13        2.80      0.69 o 
  -8   1   2      104.70      101.39      2.90 o 
  -7   1   2        0.38        0.18      0.33 o 
  -6   1   2       28.32       31.04      1.12 o 
  -5   1   2       96.26      100.13      1.42 o 
  -4   1   2       82.10       73.23      1.08 o 
  -3   1   2      314.67      290.76      3.04 o 
  -2   1   2      897.85      980.03      9.69 o 
  -1   1   2       28.98       25.99      0.45 o 
   0   1   2       11.49       12.21      0.37 o 
   1   1   2     6056.23     4932.19    464.03 o 
   2   1   2      299.08      339.88      4.79 o 
   3   1   2        9.00        9.90      0.56 o 
   4   1   2      137.45      125.57      2.02 o 
   5   1   2        1.58        2.11      0.23 o 
   6   1   2       15.67       14.50      0.54 o 
   7   1   2      124.82      109.32      2.09 o 
   8   1   2        1.87        2.57      0.54 o 
   9   1   2        1.70        0.54      0.72 o 
  10   1   2        0.13        0.35      0.77 o 
  11   1   2       43.16       45.29      2.91 o 
 -10   2   2        4.20        4.61      1.19 o 
  -9   2   2       41.06       41.27      2.54 o 
  -8   2   2      113.70      114.72      3.19 o 
  -7   2   2       15.38       16.05      1.05 o 
  -6   2   2      481.89      440.71      6.61 o 
  -5   2   2      232.86      233.81      2.78 o 
  -4   2   2      431.66      398.88      4.20 o 
  -3   2   2       73.04       58.77      0.78 o 
  -2   2   2        8.44       12.19      0.27 o 
  -1   2   2      209.39      243.57      2.02 o 
   0   2   2      283.28      291.53      3.02 o 
   1   2   2      874.69      909.53     10.23 o 
   2   2   2     1505.50     1581.88     15.90 o 
   3   2   2       21.46       24.58      0.54 o 
   4   2   2      204.87      197.18      2.27 o 
   5   2   2      268.06      290.12      3.17 o 
   6   2   2        1.00        1.17      0.22 o 
   7   2   2       24.84       27.55      0.75 o 
   8   2   2       73.61       67.08      1.47 o 
   9   2   2      212.69      196.79      4.12 o 
  10   2   2       13.51       11.26      1.59 o 
  11   2   2       28.42       33.68      2.49 o 
  -9   3   2       27.95       30.73      2.24 o 
  -8   3   2       18.19       18.85      1.92 o 
  -7   3   2        0.59        1.37      0.70 o 
  -6   3   2        0.32       -0.03      0.45 o 
  -5   3   2      365.95      334.87      4.28 o 
  -4   3   2      985.64      946.37      9.34 o 
  -3   3   2        2.89        1.07      0.15 o 
  -2   3   2      264.09      245.84      2.31 o 
  -1   3   2        5.63        2.09      0.16 o 
   0   3   2       28.08       25.20      0.42 o 
   1   3   2      302.41      318.53      3.06 o 
   2   3   2      202.59      239.84      2.63 o 
   3   3   2        7.48        9.62      0.28 o 
   4   3   2        1.11        3.10      0.25 o 
   5   3   2      415.58      423.21      4.50 o 
   6   3   2       56.08       61.31      0.94 o 
   7   3   2        6.41        5.11      0.39 o 
   8   3   2        6.50        6.05      0.51 o 
   9   3   2       12.49       12.64      1.03 o 
  10   3   2       25.97       25.02      2.02 o 
  11   3   2        0.63        0.95      0.93 o 
  -9   4   2       21.89       23.49      2.33 o 
  -8   4   2        0.78        1.81      0.87 o 
  -7   4   2        2.81        3.62      0.98 o 
  -6   4   2        0.47        1.96      0.59 o 
  -5   4   2       76.77       62.65      1.76 o 
  -4   4   2       42.84       46.73      1.08 o 
  -3   4   2        3.09        2.39      0.27 o 
  -2   4   2      242.27      238.46      2.70 o 
  -1   4   2     1162.59     1289.28     10.65 o 
   0   4   2      316.70      349.50      3.16 o 
   1   4   2       15.71       17.87      0.43 o 
   2   4   2     1013.47     1173.05     11.72 o 
   3   4   2       99.13      110.41      1.28 o 
   4   4   2        1.28        3.21      0.35 o 
   5   4   2       19.35       17.56      0.71 o 
   6   4   2       11.34       17.24      0.70 o 
   7   4   2      248.79      252.94      3.45 o 
   8   4   2       69.80       69.16      2.43 o 
   9   4   2        3.79        4.01      0.56 o 
  10   4   2        8.11        8.27      1.35 o 
  11   4   2        0.87        0.52      0.84 o 
  -8   5   2       46.79       46.23      2.83 o 
  -7   5   2        3.31        2.49      0.98 o 
  -6   5   2       54.99       56.51      2.28 o 
  -5   5   2        2.41        2.93      0.46 o 
  -4   5   2      117.91      107.93      1.91 o 
  -3   5   2       86.16       73.82      1.23 o 
  -2   5   2      139.00      138.44      1.85 o 
  -1   5   2      294.41      326.52      3.37 o 
   0   5   2       19.82       20.61      0.47 o 
   1   5   2        0.17        0.07      0.09 o 
   2   5   2      123.67      147.75      1.76 o 
   3   5   2      114.01      112.41      1.37 o 
   4   5   2      240.95      258.92      2.95 o 
   5   5   2       47.94       55.15      1.36 o 
   6   5   2      138.95      135.57      2.52 o 
   7   5   2      619.00      581.98      6.90 o 
   8   5   2        1.28        1.81      0.42 o 
   9   5   2       16.32       13.97      0.92 o 
  10   5   2       48.47       50.08      2.06 o 
  11   5   2       13.07       15.33      1.43 o 
  -7   6   2      181.91      183.57      6.18 o 
  -6   6   2        0.01        0.65      0.72 o 
  -5   6   2       14.65       16.51      1.03 o 
  -4   6   2        5.24        6.72      1.17 o 
  -3   6   2        2.87        6.13      0.56 o 
  -2   6   2       16.62       11.53      0.50 o 
  -1   6   2      122.42      122.63      2.61 o 
   0   6   2        2.34        0.76      0.38 o 
   1   6   2       24.78       17.95      0.47 o 
   2   6   2       42.05       46.53      0.99 o 
   3   6   2        0.18        0.51      0.13 o 
   4   6   2      279.70      275.95      3.19 o 
   5   6   2        4.10        3.27      0.35 o 
   6   6   2       72.14       69.90      1.72 o 
   7   6   2       11.39       14.57      0.92 o 
   8   6   2        0.02       -0.04      0.47 o 
   9   6   2       29.49       28.68      1.48 o 
  10   6   2      185.21      183.33      5.08 o 
  11   6   2       42.85       46.43      2.09 o 
  -7   7   2       17.60       19.44      2.18 o 
  -6   7   2       10.39       12.03      1.68 o 
  -5   7   2        5.67        8.51      1.13 o 
  -4   7   2        3.42        4.54      0.64 o 
  -3   7   2       31.41       26.11      1.00 o 
  -2   7   2        2.59        6.70      0.48 o 
  -1   7   2       20.09       16.22      0.79 o 
   0   7   2      303.48      289.93      3.79 o 
   1   7   2      683.66      639.84      6.63 o 
   2   7   2       62.21       64.93      1.17 o 
   3   7   2        7.80        9.98      0.59 o 
   4   7   2      225.90      226.39      3.25 o 
   5   7   2      118.28      100.86      1.59 o 
   6   7   2       73.26       68.69      1.48 o 
   7   7   2        5.78        8.53      0.62 o 
   8   7   2       18.25       20.44      0.77 o 
   9   7   2        0.32        2.42      0.87 o 
  10   7   2       14.79       14.02      1.73 o 
  -6   8   2       20.01       27.50      2.25 o 
  -5   8   2       32.73       40.88      1.73 o 
  -4   8   2        0.01        0.06      0.39 o 
  -3   8   2        5.42        6.44      0.76 o 
  -2   8   2       30.25       26.57      0.88 o 
  -1   8   2        2.63        3.86      0.99 o 
   0   8   2       44.36       47.04      1.14 o 
   1   8   2        0.34        0.25      0.20 o 
   2   8   2      170.04      151.87      2.34 o 
   3   8   2       16.18       18.17      0.77 o 
   4   8   2      218.49      216.79      3.21 o 
   5   8   2      190.74      163.54      2.65 o 
   6   8   2        2.34        4.01      0.54 o 
   7   8   2       81.40       82.74      2.11 o 
   8   8   2       22.13       22.03      1.11 o 
   9   8   2       63.70       70.10      1.94 o 
  -5   9   2        5.76        5.64      0.88 o 
  -4   9   2       36.13       37.41      1.66 o 
  -3   9   2       30.82       33.75      1.53 o 
  -2   9   2       47.06       46.37      1.25 o 
  -1   9   2        6.05        6.86      0.56 o 
   0   9   2        1.38        1.31      0.31 o 
   1   9   2      136.07      125.86      2.17 o 
   2   9   2       14.72       15.31      0.67 o 
   3   9   2       13.03       11.94      0.73 o 
   4   9   2       15.90       14.79      0.79 o 
   5   9   2        1.28        1.23      0.33 o 
   6   9   2       56.83       49.63      1.34 o 
   7   9   2      415.82      412.21      6.56 o 
   8   9   2        4.53        3.59      0.60 o 
   9   9   2       21.12       25.60      1.25 o 
  -4  10   2      154.90      171.11      4.17 o 
  -3  10   2       32.94       30.20      2.69 o 
  -2  10   2        1.24        1.63      0.55 o 
  -1  10   2        8.39        9.65      0.70 o 
   0  10   2       40.04       39.34      1.18 o 
   1  10   2       95.43       90.48      1.86 o 
   2  10   2        4.09        3.35      0.44 o 
   3  10   2        3.17        3.91      0.70 o 
   4  10   2       32.66       32.40      1.12 o 
   5  10   2       23.18       22.20      1.96 o 
   6  10   2        0.44        0.23      0.30 o 
   7  10   2        0.36        0.85      0.39 o 
   8  10   2      225.73      230.58      4.43 o 
   9  10   2        0.17        0.37      0.44 o 
  -3  11   2       20.78       24.74      1.58 o 
  -2  11   2        5.12        4.98      0.82 o 
  -1  11   2        3.29        4.70      0.56 o 
   0  11   2        4.19        4.70      0.55 o 
   1  11   2       18.98       19.65      0.95 o 
   2  11   2      120.80      117.61      2.70 o 
   3  11   2       12.70       15.14      1.40 o 
   4  11   2      101.15      108.26      2.29 o 
   5  11   2        6.41        4.87      0.58 o 
   6  11   2       16.12       12.90      1.15 o 
   7  11   2       76.80       79.45      1.95 o 
   8  11   2       84.82       86.98      2.49 o 
   9  11   2       27.92       25.65      1.45 o 
  -1  12   2        5.49        7.74      0.98 o 
   0  12   2       13.38       13.43      0.91 o 
   1  12   2        4.21        4.77      0.59 o 
   2  12   2        0.02        0.33      0.39 o 
   3  12   2        5.58        5.03      1.73 o 
   4  12   2        6.50        5.01      0.71 o 
   5  12   2       87.56       85.98      2.09 o 
   6  12   2       10.89       12.32      1.09 o 
   7  12   2      182.47      199.35      3.57 o 
   8  12   2      156.91      162.77      3.79 o 
   0  13   2       27.36       33.96      1.30 o 
   1  13   2        0.06        0.47      0.39 o 
   2  13   2        8.70        8.74      0.92 o 
   3  13   2        3.19        2.69      0.61 o 
   4  13   2        2.27        1.40      0.56 o 
   5  13   2       15.88       16.84      1.24 o 
   6  13   2       24.54       22.27      1.61 o 
   7  13   2       28.01       32.53      1.43 o 
  -6 -13   3        4.09        4.82      0.79 o 
  -5 -13   3       12.50       11.80      1.30 o 
  -4 -13   3        4.54        5.55      0.75 o 
  -3 -13   3       31.61       33.54      1.64 o 
  -2 -13   3        1.69        1.56      0.53 o 
  -7 -12   3       32.74       39.65      2.45 o 
  -6 -12   3       19.78       22.84      1.09 o 
  -5 -12   3        3.11        3.98      0.56 o 
  -4 -12   3        2.61        2.53      0.69 o 
  -3 -12   3        9.06       10.55      0.97 o 
  -2 -12   3       10.31       10.22      1.25 o 
  -1 -12   3       46.81       45.91      1.72 o 
   0 -12   3       24.93       23.10      1.69 o 
   1 -12   3       13.22       13.78      1.35 o 
  -9 -11   3       16.58       18.20      1.63 o 
  -8 -11   3       10.83       13.00      1.43 o 
  -7 -11   3       55.48       54.52      1.86 o 
  -6 -11   3       37.50       38.12      1.26 o 
  -5 -11   3       33.94       36.72      1.41 o 
  -4 -11   3        0.88        1.90      0.47 o 
  -3 -11   3        0.26        0.38      0.45 o 
  -2 -11   3      108.14      109.37      2.63 o 
  -1 -11   3       22.43       22.54      1.24 o 
   0 -11   3        1.47        1.20      0.51 o 
   1 -11   3        1.25        1.42      1.43 o 
   2 -11   3        2.77        3.08      0.58 o 
  -9 -10   3        1.51        1.73      0.68 o 
  -8 -10   3        0.09        0.35      0.60 o 
  -7 -10   3       95.16       96.62      2.44 o 
  -6 -10   3       12.31       15.48      0.88 o 
  -5 -10   3        6.81        6.25      1.00 o 
  -4 -10   3       24.83       18.84      1.11 o 
  -3 -10   3       61.98       59.54      2.05 o 
  -2 -10   3       58.83       59.08      1.73 o 
  -1 -10   3       79.16       73.88      2.29 o 
   0 -10   3      139.53      132.80      2.68 o 
   1 -10   3      186.64      189.90      3.48 o 
   2 -10   3        9.08        9.23      0.84 o 
   3 -10   3       30.69       33.94      1.56 o 
   4 -10   3        1.48        1.25      1.12 o 
 -10  -9   3        5.51        8.51      0.90 o 
  -9  -9   3       55.06       56.60      1.89 o 
  -8  -9   3        5.44        5.28      0.70 o 
  -7  -9   3        6.70        7.82      0.66 o 
  -6  -9   3       15.96       15.42      0.79 o 
  -5  -9   3       19.16       21.64      0.85 o 
  -4  -9   3        1.88        1.30      0.36 o 
  -3  -9   3      234.48      221.70      6.07 o 
  -2  -9   3       98.68      104.12      2.30 o 
  -1  -9   3       10.52       10.41      0.64 o 
   0  -9   3        1.35        2.35      0.38 o 
   1  -9   3        5.27        5.95      0.54 o 
   2  -9   3       20.33       22.96      1.04 o 
   3  -9   3       20.38       22.81      1.08 o 
   4  -9   3       43.49       44.73      1.89 o 
   5  -9   3       10.27       10.23      1.13 o 
 -10  -8   3        0.00       -0.67      0.76 o 
  -9  -8   3      122.65      130.44      2.98 o 
  -8  -8   3       43.19       43.08      1.56 o 
  -7  -8   3        0.37        0.19      0.28 o 
  -6  -8   3        0.12       -0.19      0.19 o 
  -5  -8   3        7.55        3.94      0.42 o 
  -4  -8   3       23.42       17.44      0.84 o 
  -3  -8   3      268.72      214.12      3.58 o 
  -2  -8   3       62.74       63.69      1.30 o 
  -1  -8   3        0.88        0.45      0.22 o 
   0  -8   3       48.20       45.14      1.12 o 
   1  -8   3      169.05      164.57      3.29 o 
   2  -8   3      231.63      227.63      3.77 o 
   3  -8   3        4.73        4.44      0.57 o 
   4  -8   3       25.08       25.68      1.26 o 
   5  -8   3      161.65      174.69      4.75 o 
   6  -8   3        3.53        3.38      0.76 o 
 -10  -7   3        0.74       -0.55      0.73 o 
  -9  -7   3       10.70       13.34      1.01 o 
  -8  -7   3       26.50       28.92      1.38 o 
  -7  -7   3        4.99        2.87      0.31 o 
  -6  -7   3      375.72      352.77      4.69 o 
  -5  -7   3        1.32        1.91      0.29 o 
  -4  -7   3       38.80       36.91      1.37 o 
  -3  -7   3       56.78       49.13      1.49 o 
  -2  -7   3      174.66      166.97      2.68 o 
  -1  -7   3      470.95      483.28      5.63 o 
   0  -7   3     1056.61     1037.33     11.24 o 
   1  -7   3      101.13       98.84      1.73 o 
   2  -7   3       17.45       17.81      0.81 o 
   3  -7   3      103.10      100.62      2.67 o 
   4  -7   3        3.11        2.70      0.48 o 
   5  -7   3       44.27       50.59      1.91 o 
   6  -7   3       44.72       49.87      2.01 o 
   7  -7   3        1.11        1.15      0.60 o 
 -11  -6   3       38.41       42.09      3.20 o 
 -10  -6   3        0.11        0.43      0.94 o 
  -9  -6   3       30.46       29.86      1.53 o 
  -8  -6   3       18.17       19.58      1.02 o 
  -7  -6   3       31.86       29.94      0.89 o 
  -6  -6   3       17.98       17.48      0.73 o 
  -5  -6   3      248.30      237.43      3.17 o 
  -4  -6   3      105.92      111.92      1.63 o 
  -3  -6   3       42.28       43.13      0.99 o 
  -2  -6   3        1.62        0.83      0.18 o 
  -1  -6   3       25.89       20.05      0.60 o 
   0  -6   3      158.34      157.36      2.59 o 
   1  -6   3      615.58      618.83      6.96 o 
   2  -6   3        0.00        0.72      0.23 o 
   3  -6   3        0.45        0.64      0.29 o 
   4  -6   3       67.87       65.06      1.63 o 
   5  -6   3        6.22        7.31      0.67 o 
   6  -6   3       46.25       40.34      3.17 o 
   7  -6   3       11.75       13.12      1.92 o 
 -11  -5   3       44.18       45.58      3.38 o 
 -10  -5   3        3.32        3.30      1.26 o 
  -9  -5   3       68.97       73.56      3.87 o 
  -8  -5   3        0.17        1.95      0.45 o 
  -7  -5   3       11.20       12.02      0.61 o 
  -6  -5   3       44.78       47.20      0.86 o 
  -5  -5   3     2238.38     2197.63     21.17 o 
  -4  -5   3      283.15      291.95      3.30 o 
  -3  -5   3      195.84      192.69      2.16 o 
  -2  -5   3       59.51       60.44      0.89 o 
  -1  -5   3       31.84       26.21      0.98 o 
   0  -5   3      100.81      112.92      1.71 o 
   1  -5   3       73.88       72.07      1.11 o 
   2  -5   3        5.94        5.40      0.52 o 
   3  -5   3       40.54       53.34      1.44 o 
   4  -5   3        6.48        8.93      0.60 o 
   5  -5   3        2.86        1.34      0.33 o 
   6  -5   3        7.98        7.57      1.08 o 
   7  -5   3       13.08       14.14      1.21 o 
   8  -5   3       24.43       22.76      1.45 o 
 -11  -4   3       28.37       33.05      2.90 o 
 -10  -4   3       51.14       47.81      3.31 o 
  -9  -4   3       74.06       78.91      4.04 o 
  -8  -4   3       54.52       50.02      1.89 o 
  -7  -4   3      124.22      131.21      2.20 o 
  -6  -4   3       33.62       33.31      0.79 o 
  -5  -4   3       64.12       63.38      0.88 o 
  -4  -4   3      218.23      188.86      1.97 o 
  -3  -4   3      457.90      477.90      5.52 o 
  -2  -4   3      418.57      497.08      5.21 o 
  -1  -4   3        2.02        2.86      0.26 o 
   0  -4   3      274.50      302.83      3.06 o 
   1  -4   3       35.53       51.17      0.84 o 
   2  -4   3       22.07       25.70      0.70 o 
   3  -4   3      141.95      130.43      2.06 o 
   4  -4   3        2.25        1.99      0.32 o 
   5  -4   3      246.69      217.56      3.20 o 
   6  -4   3        0.95        0.74      0.38 o 
   7  -4   3        8.99        7.89      0.89 o 
   8  -4   3        1.05        1.69      0.78 o 
   9  -4   3        3.08        4.99      1.32 o 
 -11  -3   3       33.39       37.11      3.06 o 
 -10  -3   3        4.25        3.55      1.27 o 
  -9  -3   3        3.79        4.13      1.21 o 
  -8  -3   3        7.59        7.00      1.37 o 
  -7  -3   3        3.06        2.87      0.34 o 
  -6  -3   3      117.34      109.74      1.78 o 
  -5  -3   3       36.77       37.83      0.67 o 
  -4  -3   3        0.45        0.97      0.17 o 
  -3  -3   3      101.18      117.91      1.45 o 
  -2  -3   3      296.22      313.01      3.07 o 
  -1  -3   3      980.57     1080.70      9.75 o 
   0  -3   3       27.65       37.11      0.60 o 
   1  -3   3        6.49        6.91      0.30 o 
   2  -3   3       19.93       13.73      0.48 o 
   3  -3   3      166.05      166.28      2.37 o 
   4  -3   3      116.88      121.09      1.96 o 
   5  -3   3       30.39       33.07      0.94 o 
   6  -3   3       92.47       92.97      1.81 o 
   7  -3   3      219.28      212.28      4.41 o 
   8  -3   3       44.45       46.56      3.45 o 
   9  -3   3       10.30       10.53      1.24 o 
 -10  -2   3        5.80        3.81      1.31 o 
  -9  -2   3       22.78       20.55      2.31 o 
  -8  -2   3      112.17       99.08      4.91 o 
  -7  -2   3        9.81        5.57      0.46 o 
  -6  -2   3        5.78        2.09      0.29 o 
  -5  -2   3      267.60      260.90      2.90 o 
  -4  -2   3      179.70      191.98      2.00 o 
  -3  -2   3      434.88      476.42      6.14 o 
  -2  -2   3       71.21       77.77      1.36 o 
  -1  -2   3       88.05       83.93      0.99 o 
   0  -2   3       53.90       65.48      0.92 o 
   1  -2   3      926.51     1013.33      8.32 o 
   2  -2   3      582.72      689.72      8.61 o 
   3  -2   3      604.88      605.04      6.87 o 
   4  -2   3       79.37       70.58      2.08 o 
   5  -2   3       13.76       11.58      0.59 o 
   6  -2   3      123.86      119.34      2.07 o 
   7  -2   3        4.99        4.34      0.57 o 
   8  -2   3        1.19        1.99      0.57 o 
   9  -2   3       79.44       86.83      2.63 o 
  10  -2   3        4.84        7.80      1.49 o 
 -10  -1   3       12.00       14.41      2.19 o 
  -9  -1   3        1.55        1.62      0.58 o 
  -8  -1   3       42.54       40.90      1.67 o 
  -7  -1   3       23.58       18.81      0.91 o 
  -6  -1   3        2.67        0.57      0.22 o 
  -5  -1   3       51.13       51.93      1.06 o 
  -4  -1   3      212.51      239.30      2.61 o 
  -3  -1   3       12.06       26.27      0.53 o 
  -2  -1   3       72.59       56.32      1.15 o 
  -1  -1   3      113.82      121.54      1.85 o 
   0  -1   3     6773.23     6830.39     70.17 o 
   1  -1   3     1197.23     1230.77     12.24 o 
   2  -1   3        0.00        1.45      0.17 o 
   3  -1   3      314.09      375.30      4.42 o 
   4  -1   3       10.45       15.21      1.01 o 
   5  -1   3        0.01        1.58      0.80 o 
   6  -1   3      283.74      280.53      3.76 o 
   7  -1   3       29.92       29.07      1.13 o 
   8  -1   3       26.36       25.91      1.30 o 
   9  -1   3        4.43        4.24      0.73 o 
  10  -1   3       13.42       14.57      1.97 o 
 -10   0   3        9.21        7.89      2.11 o 
  -9   0   3        5.01        5.28      3.16 o 
  -8   0   3      135.59      134.75      4.40 o 
  -7   0   3        3.84        2.28      0.44 o 
  -6   0   3      332.87      314.03      4.11 o 
  -5   0   3       26.50       23.23      0.94 o 
  -4   0   3       98.17       91.15      1.47 o 
  -3   0   3     2486.92     2765.23     30.45 o 
  -2   0   3      991.98     1075.89     13.52 o 
  -1   0   3      161.22      183.27      8.35 o 
   0   0   3      193.53      208.82      2.92 o 
   1   0   3        1.48       -0.27      0.27 o 
   2   0   3      388.45      408.09      4.85 o 
   3   0   3      489.95      550.83      6.19 o 
   4   0   3       25.06       22.05      0.63 o 
   5   0   3      212.29      196.31      2.71 o 
   6   0   3      418.68      386.95      4.84 o 
   7   0   3      343.14      312.91      4.21 o 
   8   0   3       96.91       97.88      2.59 o 
   9   0   3        0.22        0.04      0.59 o 
  10   0   3        0.16        0.36      0.77 o 
 -10   1   3        0.00        0.64      0.96 o 
  -9   1   3       30.25       34.95      1.75 o 
  -8   1   3      249.51      268.82      5.54 o 
  -7   1   3        1.25        1.80      0.44 o 
  -6   1   3        1.79        2.33      0.39 o 
  -5   1   3       14.03       12.48      0.58 o 
  -4   1   3       83.97       94.05      1.28 o 
  -3   1   3      102.33      117.26      1.71 o 
  -2   1   3      112.14      113.49      1.45 o 
  -1   1   3        5.93        6.50      0.37 o 
   0   1   3     2567.46     2701.73     35.21 o 
   1   1   3     5627.76     5321.84    280.82 o 
   2   1   3     1873.38     2090.13     53.09 o 
   3   1   3        6.88        7.98      0.70 o 
   4   1   3       74.78       86.93      1.40 o 
   5   1   3       10.09        7.48      0.60 o 
   6   1   3       22.30       19.60      0.69 o 
   7   1   3      460.02      446.07      5.54 o 
   8   1   3       19.42       16.33      1.58 o 
   9   1   3       44.32       47.03      1.78 o 
  10   1   3        5.87        3.95      1.14 o 
  11   1   3       72.51       75.19      3.78 o 
  -9   2   3        0.24       -0.02      0.55 o 
  -8   2   3       18.21       23.06      1.46 o 
  -7   2   3      113.61      120.91      2.71 o 
  -6   2   3        5.28        5.90      0.63 o 
  -5   2   3      253.54      241.35      3.35 o 
  -4   2   3       29.62       27.91      0.63 o 
  -3   2   3        0.23        0.63      0.10 o 
  -2   2   3     1602.38     1752.42     13.40 o 
  -1   2   3      888.91      960.37      7.87 o 
   0   2   3      656.39      719.32      7.13 o 
   1   2   3     2248.65     2295.51     23.02 o 
   2   2   3        1.18        0.83      0.15 o 
   3   2   3      192.84      204.88      3.06 o 
   4   2   3      381.61      404.64      4.80 o 
   5   2   3      301.53      317.94      3.51 o 
   6   2   3        0.58        2.12      0.28 o 
   7   2   3      221.06      218.40      3.12 o 
   8   2   3        1.24        1.12      0.49 o 
   9   2   3        0.02        0.31      0.42 o 
  10   2   3       49.39       48.14      2.80 o 
  11   2   3       82.75       84.19      4.04 o 
  -9   3   3        1.00        1.38      0.78 o 
  -8   3   3        7.95        5.60      1.16 o 
  -7   3   3        1.50        0.41      0.46 o 
  -6   3   3        1.00        1.01      0.41 o 
  -5   3   3      350.60      334.36      4.44 o 
  -4   3   3      826.03      832.65      8.32 o 
  -3   3   3       80.87       71.85      0.97 o 
  -2   3   3        0.44        0.76      0.12 o 
  -1   3   3       14.06       17.35      0.33 o 
   0   3   3     1454.63     1575.24     17.78 o 
   1   3   3      927.64     1018.87     10.20 o 
   2   3   3        6.35        4.61      0.25 o 
   3   3   3      124.42      129.80      1.78 o 
   4   3   3      280.85      304.79      3.76 o 
   5   3   3        8.94       12.62      0.50 o 
   6   3   3        0.50        1.78      0.29 o 
   7   3   3       15.21       11.81      0.56 o 
   8   3   3       45.23       45.21      1.17 o 
   9   3   3       17.12       17.07      1.13 o 
  10   3   3       15.94       17.80      1.96 o 
  11   3   3        2.54        1.79      0.97 o 
  -9   4   3        0.12        1.40      0.87 o 
  -8   4   3        4.90        6.16      1.26 o 
  -7   4   3        2.84        2.31      0.82 o 
  -6   4   3       68.08       55.54      2.16 o 
  -5   4   3        5.02        8.86      0.75 o 
  -4   4   3      123.69      111.42      1.66 o 
  -3   4   3       22.01       14.53      0.42 o 
  -2   4   3        3.00        4.42      0.26 o 
  -1   4   3      104.61      106.90      1.23 o 
   0   4   3       25.78       29.01      0.52 o 
   1   4   3       54.45       68.50      0.97 o 
   2   4   3       41.79       38.73      0.82 o 
   3   4   3       73.62       81.73      1.05 o 
   4   4   3       49.47       56.68      2.11 o 
   5   4   3      267.27      293.99      4.31 o 
   6   4   3      266.21      262.28      3.49 o 
   7   4   3       47.35       43.42      1.07 o 
   8   4   3        0.48        0.63      0.26 o 
   9   4   3      104.87      104.41      2.32 o 
  10   4   3        1.08       -0.03      0.64 o 
  11   4   3       49.92       53.68      3.07 o 
  -8   5   3        5.98        6.91      1.36 o 
  -7   5   3       69.04       73.51      3.41 o 
  -6   5   3       51.29       55.80      2.79 o 
  -5   5   3        1.59        1.40      0.54 o 
  -4   5   3       15.90       17.18      0.71 o 
  -3   5   3        4.54        2.59      0.34 o 
  -2   5   3       48.30       38.95      0.81 o 
  -1   5   3        0.17       -0.04      0.11 o 
   0   5   3       17.66       19.12      0.47 o 
   1   5   3       25.33       21.02      0.56 o 
   2   5   3       38.31       36.26      1.27 o 
   3   5   3        5.02        6.00      0.36 o 
   4   5   3        0.07       -0.06      0.13 o 
   5   5   3      135.85      155.99      2.67 o 
   6   5   3      529.33      524.89      7.26 o 
   7   5   3      479.46      449.09      7.00 o 
   8   5   3        7.15        4.87      0.61 o 
   9   5   3       10.57       13.20      1.14 o 
  10   5   3        0.03        0.67      0.80 o 
  11   5   3       63.55       59.78      3.26 o 
  -7   6   3       28.23       29.14      2.25 o 
  -6   6   3       48.94       52.10      2.82 o 
  -5   6   3        1.64        4.97      1.05 o 
  -4   6   3        2.46        1.80      0.49 o 
  -3   6   3        7.69        5.02      0.50 o 
  -2   6   3      161.48      157.03      2.14 o 
  -1   6   3       19.19       17.50      0.51 o 
   0   6   3       48.40       53.70      0.93 o 
   1   6   3       39.99       33.42      0.70 o 
   2   6   3      195.10      186.37      2.22 o 
   3   6   3        1.68        4.14      0.37 o 
   4   6   3      292.66      288.65      3.83 o 
   5   6   3      154.50      147.67      2.24 o 
   6   6   3       26.28       31.03      1.07 o 
   7   6   3        0.07        0.36      0.32 o 
   8   6   3      115.63      116.33      2.51 o 
   9   6   3       35.02       34.93      1.63 o 
  10   6   3       52.04       56.37      2.43 o 
  11   6   3        0.78       -0.17      0.73 o 
  -7   7   3        9.36       11.04      1.66 o 
  -6   7   3        2.31        2.93      0.98 o 
  -5   7   3        4.52        4.17      1.02 o 
  -4   7   3       40.25       41.68      1.56 o 
  -3   7   3       12.25        7.84      0.94 o 
  -2   7   3      119.47      114.01      1.91 o 
  -1   7   3       52.33       36.37      1.05 o 
   0   7   3       27.28       26.98      0.80 o 
   1   7   3        3.17        4.37      0.35 o 
   2   7   3       97.32       82.43      1.57 o 
   3   7   3      278.37      272.73      3.68 o 
   4   7   3      514.47      492.65      6.00 o 
   5   7   3       23.40       14.29      0.67 o 
   6   7   3       19.51       22.29      1.30 o 
   7   7   3       24.92       22.00      1.31 o 
   8   7   3        0.01        0.60      0.71 o 
   9   7   3       92.56       90.47      4.13 o 
  10   7   3        7.35        8.54      1.48 o 
  11   7   3        0.10        0.35      0.83 o 
  -6   8   3       12.82       11.67      1.70 o 
  -5   8   3        6.85        5.33      1.16 o 
  -4   8   3       27.05       27.86      1.35 o 
  -3   8   3       36.35       32.40      1.19 o 
  -2   8   3      161.64      152.60      2.45 o 
  -1   8   3       59.89       50.75      1.21 o 
   0   8   3      117.03      105.88      1.70 o 
   1   8   3      284.67      253.36      3.13 o 
   2   8   3      582.74      540.44      5.79 o 
   3   8   3       52.37       55.67      1.50 o 
   4   8   3        5.48        6.90      0.56 o 
   5   8   3      154.28      129.52      2.32 o 
   6   8   3      107.68      110.39      2.09 o 
   7   8   3       41.50       47.70      2.06 o 
   8   8   3        5.74        5.99      0.92 o 
   9   8   3       31.13       31.84      1.31 o 
  10   8   3      111.55      119.79      4.71 o 
  11   8   3       20.25       19.98      2.19 o 
  -5   9   3        9.91       13.11      1.81 o 
  -4   9   3        5.43        7.86      0.93 o 
  -3   9   3        0.64        0.02      0.38 o 
  -2   9   3       17.98       18.94      0.99 o 
  -1   9   3        0.32        0.32      0.26 o 
   0   9   3        0.00       -0.06      0.26 o 
   1   9   3       30.74       30.38      1.19 o 
   2   9   3       37.32       32.32      0.98 o 
   3   9   3        4.52        3.38      0.70 o 
   4   9   3      104.43      103.31      2.04 o 
   5   9   3        6.10        7.05      0.59 o 
   6   9   3       94.51       98.27      2.03 o 
   7   9   3       33.21       37.19      1.44 o 
   8   9   3      138.38      143.74      3.16 o 
   9   9   3        0.17        0.04      0.48 o 
  10   9   3       14.45       18.04      2.09 o 
  -4  10   3        0.55        1.41      0.63 o 
  -3  10   3       27.14       29.00      2.55 o 
  -2  10   3       10.65       11.78      0.95 o 
  -1  10   3       37.58       38.54      1.19 o 
   0  10   3        4.02        4.53      0.50 o 
   1  10   3       59.84       56.75      1.44 o 
   2  10   3      740.29      717.19      8.71 o 
   3  10   3        3.75        3.31      0.46 o 
   4  10   3       58.78       59.01      1.66 o 
   5  10   3        3.24        3.43      0.47 o 
   6  10   3      105.26      102.51      2.16 o 
   7  10   3      113.32      114.13      2.51 o 
   8  10   3      136.14      146.28      3.32 o 
   9  10   3       20.41       21.08      1.72 o 
  -3  11   3       18.04       20.43      2.98 o 
  -2  11   3        6.11        9.03      1.04 o 
  -1  11   3        1.47        1.82      0.50 o 
   0  11   3       98.49       97.79      2.07 o 
   1  11   3       14.65       16.05      0.93 o 
   2  11   3      121.46      124.49      2.82 o 
   3  11   3        3.73        5.67      0.63 o 
   4  11   3      144.52      152.19      2.88 o 
   5  11   3       14.64       13.64      0.90 o 
   6  11   3        0.58        0.53      0.28 o 
   7  11   3      103.73      108.85      2.36 o 
   8  11   3      116.87      119.70      3.03 o 
   9  11   3       50.87       48.01      1.86 o 
  -1  12   3       16.35       16.80      1.22 o 
   0  12   3        0.42        0.81      0.37 o 
   1  12   3        6.50        6.93      0.67 o 
   2  12   3       13.39       12.28      1.03 o 
   3  12   3      152.28      142.99      3.72 o 
   4  12   3       47.83       46.24      3.17 o 
   5  12   3       10.32        9.83      0.84 o 
   6  12   3        1.68        1.39      0.44 o 
   7  12   3       24.46       26.36      1.23 o 
   8  12   3        6.94        8.77      1.35 o 
   0  13   3        0.68        0.03      0.86 o 
   1  13   3       11.16       11.81      0.90 o 
   2  13   3        0.08        0.06      0.47 o 
   3  13   3       15.68       19.40      1.33 o 
   4  13   3        1.42        1.45      0.51 o 
   5  13   3        6.79        8.53      0.83 o 
   6  13   3       11.85        9.19      0.86 o 
   7  13   3        2.19        1.96      0.54 o 
  -4 -13   4       15.73       14.05      1.14 o 
  -3 -13   4       10.19       11.02      0.89 o 
  -7 -12   4        5.50        4.63      0.76 o 
  -6 -12   4      129.04      138.06      3.30 o 
  -5 -12   4      187.32      203.05      3.89 o 
  -4 -12   4        1.62        2.30      0.49 o 
  -3 -12   4        0.70        0.76      0.40 o 
  -2 -12   4       20.27       22.41      2.68 o 
  -1 -12   4       49.68       51.66      1.84 o 
   0 -12   4        0.01       -0.13      0.51 o 
  -8 -11   4       78.86       79.03      2.99 o 
  -7 -11   4        0.06        0.13      0.67 o 
  -6 -11   4       78.45       82.53      2.34 o 
  -5 -11   4       46.68       47.16      1.42 o 
  -4 -11   4        0.62        0.83      0.36 o 
  -3 -11   4       49.40       53.30      2.20 o 
  -2 -11   4       16.66       19.16      1.21 o 
  -1 -11   4        6.50        6.31      0.75 o 
   0 -11   4      126.43      124.72      3.48 o 
   1 -11   4        0.89        0.13      0.51 o 
   2 -11   4        0.77        0.88      0.58 o 
  -9 -10   4        2.39        2.54      0.75 o 
  -8 -10   4       18.18       17.26      1.54 o 
  -7 -10   4       24.67       25.25      1.65 o 
  -6 -10   4       81.15       75.02      2.12 o 
  -5 -10   4       51.13       48.49      1.36 o 
  -4 -10   4        0.16        0.13      0.28 o 
  -3 -10   4       34.72       35.51      3.20 o 
  -2 -10   4      105.76      106.75      2.48 o 
  -1 -10   4       14.51       16.84      1.07 o 
   0 -10   4        6.58        6.46      0.71 o 
   1 -10   4        9.82       10.42      1.07 o 
   2 -10   4        4.10        6.84      0.72 o 
   3 -10   4        3.80        3.85      0.62 o 
   4 -10   4        1.63        1.47      0.85 o 
 -10  -9   4       22.39       26.63      2.20 o 
  -9  -9   4       25.00       28.06      1.42 o 
  -8  -9   4        5.46        6.54      0.79 o 
  -7  -9   4       65.65       77.93      1.83 o 
  -6  -9   4       36.86       35.30      2.07 o 
  -5  -9   4        6.63        8.04      0.61 o 
  -4  -9   4        0.72        0.47      0.36 o 
  -3  -9   4        8.62        9.27      0.75 o 
  -2  -9   4       13.03       12.16      1.14 o 
  -1  -9   4       43.56       40.96      1.39 o 
   0  -9   4        7.97        8.40      0.74 o 
   1  -9   4       15.07       14.50      0.90 o 
   2  -9   4       93.96       97.87      2.25 o 
   3  -9   4        5.55        7.07      0.73 o 
   4  -9   4       26.56       26.17      1.21 o 
   5  -9   4       91.77      102.39      6.43 o 
 -10  -8   4        6.44        6.72      1.62 o 
  -9  -8   4       46.33       47.24      1.70 o 
  -8  -8   4        2.06        1.75      0.50 o 
  -7  -8   4       42.62       42.78      1.79 o 
  -6  -8   4       73.01       66.72      1.79 o 
  -5  -8   4       56.36       52.62      2.07 o 
  -4  -8   4      415.15      354.06      4.62 o 
  -3  -8   4        9.90       10.69      0.75 o 
  -2  -8   4       82.87       84.44      2.34 o 
  -1  -8   4       24.50       22.53      0.95 o 
   0  -8   4       64.81       56.42      1.27 o 
   1  -8   4       74.63       73.44      1.53 o 
   2  -8   4       13.67       13.96      2.53 o 
   3  -8   4        9.99       13.76      0.93 o 
   4  -8   4       17.57       17.49      1.31 o 
   5  -8   4        5.20        5.76      1.06 o 
   6  -8   4       39.59       46.08      2.02 o 
 -10  -7   4        2.08        1.37      1.02 o 
  -9  -7   4        3.68        5.09      0.87 o 
  -8  -7   4       10.82       11.95      0.94 o 
  -7  -7   4        9.97       12.45      0.92 o 
  -6  -7   4        0.26        0.50      0.30 o 
  -5  -7   4       14.64       14.08      0.71 o 
  -4  -7   4       42.82       38.09      0.98 o 
  -3  -7   4      524.50      466.37      5.65 o 
  -2  -7   4       11.69       12.91      0.69 o 
  -1  -7   4      244.84      236.76      3.13 o 
   0  -7   4       93.56       84.46      1.53 o 
   1  -7   4      125.23      131.91      2.12 o 
   2  -7   4       20.14       22.00      0.90 o 
   3  -7   4       78.88       81.61      1.94 o 
   4  -7   4        0.67        0.84      0.38 o 
   5  -7   4       19.52       19.16      1.72 o 
   6  -7   4       43.40       47.47      1.99 o 
 -10  -6   4        0.13        0.34      0.90 o 
  -9  -6   4      161.65      176.68      4.35 o 
  -8  -6   4       62.96       61.70      1.80 o 
  -7  -6   4       17.22       16.83      0.78 o 
  -6  -6   4       48.29       39.30      1.21 o 
  -5  -6   4       42.97       36.67      1.14 o 
  -4  -6   4       72.24       67.96      1.31 o 
  -3  -6   4        1.95        1.02      0.22 o 
  -2  -6   4        9.38       11.14      0.50 o 
  -1  -6   4      106.98      108.65      1.67 o 
   0  -6   4      323.58      310.50      3.81 o 
   1  -6   4      239.83      207.17      2.92 o 
   2  -6   4       27.21       27.83      0.94 o 
   3  -6   4        2.52        4.85      0.94 o 
   4  -6   4        3.74        3.46      0.50 o 
   5  -6   4        1.29        1.51      0.42 o 
   6  -6   4        0.05       -0.39      0.39 o 
   7  -6   4        0.19        0.90      0.52 o 
 -10  -5   4        1.49       -0.48      0.78 o 
  -9  -5   4       80.11       83.56      4.26 o 
  -8  -5   4      106.83      115.40      3.15 o 
  -7  -5   4       65.95       62.98      1.42 o 
  -6  -5   4      356.67      327.48      4.44 o 
  -5  -5   4      228.65      216.61      5.00 o 
  -4  -5   4       10.41       12.40      0.50 o 
  -3  -5   4      381.73      394.47      4.30 o 
  -2  -5   4      598.64      621.59      5.99 o 
  -1  -5   4        4.94        7.34      0.50 o 
   0  -5   4       31.80       23.97      0.57 o 
   1  -5   4      715.84      717.68      7.29 o 
   2  -5   4        3.46        3.03      0.26 o 
   3  -5   4        0.71        1.02      0.33 o 
   4  -5   4      118.93      100.35      2.22 o 
   5  -5   4        9.04        9.77      0.75 o 
   6  -5   4       18.09       17.14      1.25 o 
   7  -5   4       23.38       25.37      1.91 o 
   8  -5   4       13.07       13.53      1.25 o 
 -10  -4   4       92.78       93.41      4.78 o 
  -9  -4   4       11.38       11.92      1.88 o 
  -8  -4   4        6.27        7.21      0.86 o 
  -7  -4   4        9.12        9.38      0.71 o 
  -6  -4   4       92.24       85.30      1.65 o 
  -5  -4   4     1515.54     1468.94     14.90 o 
  -4  -4   4        0.07        0.42      0.15 o 
  -3  -4   4       56.34       46.54      0.83 o 
  -2  -4   4      189.90      197.56      2.59 o 
  -1  -4   4       20.30       27.85      0.99 o 
   0  -4   4       71.78       65.10      0.87 o 
   1  -4   4       68.42       61.58      0.87 o 
   2  -4   4       17.34       23.02      0.57 o 
   3  -4   4      171.26      176.25      4.67 o 
   4  -4   4        6.98        1.84      0.33 o 
   5  -4   4      163.98      141.52      2.40 o 
   6  -4   4       10.30        8.44      0.66 o 
   7  -4   4        5.71        6.84      0.86 o 
   8  -4   4        4.34        3.47      0.72 o 
 -10  -3   4       58.02       63.22      3.89 o 
  -9  -3   4       40.76       40.12      2.90 o 
  -8  -3   4       38.44       43.59      1.73 o 
  -7  -3   4       28.19       30.29      1.10 o 
  -6  -3   4       28.96       24.19      0.93 o 
  -5  -3   4       15.64       16.42      0.50 o 
  -4  -3   4       17.15       21.45      0.48 o 
  -3  -3   4        2.71        2.70      0.26 o 
  -2  -3   4      172.80      189.79      2.17 o 
  -1  -3   4      309.79      350.21      3.45 o 
   0  -3   4      128.75      165.10      1.78 o 
   1  -3   4      159.36      199.79      1.97 o 
   2  -3   4      367.95      427.59      4.03 o 
   3  -3   4       23.29       38.84      1.13 o 
   4  -3   4       52.50       53.83      1.49 o 
   5  -3   4        0.71        3.36      0.40 o 
   6  -3   4      197.52      188.60      2.97 o 
   7  -3   4        0.89        0.78      0.48 o 
   8  -3   4        0.71        2.40      0.63 o 
   9  -3   4        0.86        1.33      0.56 o 
 -10  -2   4      176.62      187.22      7.18 o 
  -9  -2   4      144.36      151.10      5.99 o 
  -8  -2   4       65.86       69.35      3.61 o 
  -7  -2   4      178.05      155.77      4.97 o 
  -6  -2   4       14.97       12.44      0.58 o 
  -5  -2   4      119.03      106.65      1.70 o 
  -4  -2   4       33.01       27.17      0.58 o 
  -3  -2   4      158.55      181.78      2.68 o 
  -2  -2   4        4.61        1.15      0.17 o 
  -1  -2   4      129.69      164.16      1.75 o 
   0  -2   4      369.94      352.73      3.43 o 
   1  -2   4      672.23      745.48      6.25 o 
   2  -2   4      149.22      190.09      2.46 o 
   3  -2   4      200.69      231.45      3.30 o 
   4  -2   4       13.05       12.81      0.66 o 
   5  -2   4      153.50      131.00      2.51 o 
   6  -2   4       58.31       59.18      1.37 o 
   7  -2   4      123.47      116.01      3.59 o 
   8  -2   4       18.15       21.87      1.87 o 
   9  -2   4        5.25        5.14      1.41 o 
 -10  -1   4       43.34       45.98      3.28 o 
  -9  -1   4       21.21       22.20      2.53 o 
  -8  -1   4        1.88        1.94      0.97 o 
  -7  -1   4      145.81      120.59      2.09 o 
  -6  -1   4       43.64       57.64      1.36 o 
  -5  -1   4      629.25      547.26      9.12 o 
  -4  -1   4        2.76        2.27      0.24 o 
  -3  -1   4      197.73      202.93      2.46 o 
  -2  -1   4      389.07      421.26      9.21 o 
  -1  -1   4      388.26      425.71      5.74 o 
   0  -1   4      424.18      480.99      4.95 o 
   1  -1   4       32.56       20.99      0.42 o 
   2  -1   4      305.82      365.83      4.27 o 
   3  -1   4        4.44        3.44      0.30 o 
   4  -1   4        0.93        4.30      0.37 o 
   5  -1   4       61.14       49.05      1.13 o 
   6  -1   4       58.88       56.85      1.31 o 
   7  -1   4        5.77        5.69      0.53 o 
   8  -1   4       90.51       88.08      2.53 o 
   9  -1   4       81.32       83.25      5.54 o 
  10  -1   4        1.06        0.27      0.85 o 
 -10   0   4        8.57        5.35      1.59 o 
  -9   0   4       36.56       42.99      3.00 o 
  -8   0   4       41.37       45.86      1.81 o 
  -7   0   4       12.72       14.46      0.93 o 
  -6   0   4        9.93        7.98      0.54 o 
  -5   0   4        4.81        4.10      0.37 o 
  -4   0   4       15.35       16.13      0.69 o 
  -3   0   4       12.96       17.04      0.50 o 
  -2   0   4        4.72        8.57      0.28 o 
  -1   0   4       12.53       11.37      0.90 o 
   0   0   4      346.25      398.32      7.18 o 
   1   0   4     1570.01     1717.58     19.72 o 
   2   0   4      142.68      154.78      1.78 o 
   3   0   4      197.92      216.63      2.79 o 
   4   0   4      428.53      477.46      5.59 o 
   5   0   4      292.43      294.42      3.82 o 
   6   0   4       31.08       31.10      0.92 o 
   7   0   4       69.59       67.01      1.49 o 
   8   0   4       61.20       60.58      2.00 o 
   9   0   4        1.52        0.48      0.47 o 
  10   0   4        7.64        7.18      1.04 o 
 -10   1   4        6.95        7.67      1.72 o 
  -9   1   4        3.45        6.52      0.95 o 
  -8   1   4       32.17       32.13      1.54 o 
  -7   1   4        0.03        0.51      0.35 o 
  -6   1   4        2.10        2.29      0.36 o 
  -5   1   4       42.49       42.79      1.04 o 
  -4   1   4       16.76       14.80      0.75 o 
  -3   1   4        7.15        6.79      0.39 o 
  -2   1   4      315.65      335.51      3.50 o 
  -1   1   4       23.77       25.12      0.61 o 
   0   1   4     1056.71     1115.54     14.74 o 
   1   1   4     4642.09     5013.74     65.19 o 
   2   1   4      326.43      351.20      4.87 o 
   3   1   4        1.94        2.49      0.47 o 
   4   1   4      155.24      180.72      5.63 o 
   5   1   4      198.87      192.62      3.02 o 
   6   1   4      135.24      117.71      1.98 o 
   7   1   4        5.49        5.39      0.56 o 
   8   1   4        0.16       -0.03      0.38 o 
   9   1   4       16.85       16.86      1.26 o 
  10   1   4        0.00        0.41      0.50 o 
  -9   2   4        0.96        2.47      0.73 o 
  -8   2   4      259.90      288.99      5.91 o 
  -7   2   4        6.84        7.63      0.89 o 
  -6   2   4       17.19       13.98      0.86 o 
  -5   2   4       12.79       13.44      0.68 o 
  -4   2   4        0.21        0.12      0.21 o 
  -3   2   4       56.22       49.17      0.83 o 
  -2   2   4      344.49      397.32      3.39 o 
  -1   2   4      167.66      184.48      1.76 o 
   0   2   4       63.25       73.98      1.60 o 
   1   2   4      237.83      250.29      4.48 o 
   2   2   4        4.02       10.91      0.91 o 
   3   2   4       24.78       27.33      1.03 o 
   4   2   4      201.22      219.15      3.35 o 
   5   2   4       95.95       85.41      2.05 o 
   6   2   4      213.12      220.75      3.09 o 
   7   2   4      348.99      343.85      4.52 o 
   8   2   4       20.02       19.74      0.97 o 
   9   2   4       43.06       41.17      1.68 o 
  10   2   4        4.64        5.77      1.02 o 
  11   2   4        1.62        1.87      0.99 o 
  -9   3   4        1.20        1.84      0.88 o 
  -8   3   4        9.19        8.06      1.39 o 
  -7   3   4       32.98       34.85      1.59 o 
  -6   3   4        7.53        8.17      0.75 o 
  -5   3   4      216.35      214.10      3.17 o 
  -4   3   4       64.07       59.81      1.07 o 
  -3   3   4       16.43       16.31      0.50 o 
  -2   3   4        6.58        5.20      0.22 o 
  -1   3   4      142.24      145.12      1.50 o 
   0   3   4      250.46      289.11      2.63 o 
   1   3   4     1032.65     1160.31     11.62 o 
   2   3   4      456.15      514.39      6.82 o 
   3   3   4      555.79      627.05      8.48 o 
   4   3   4       35.90       35.63      0.81 o 
   5   3   4       47.13       47.27      1.17 o 
   6   3   4       22.71       22.78      0.88 o 
   7   3   4      202.44      191.67      3.25 o 
   8   3   4        5.97        6.29      0.64 o 
   9   3   4       52.61       53.05      1.90 o 
  10   3   4       26.42       28.15      1.47 o 
  11   3   4       30.63       35.91      2.65 o 
  -8   4   4        3.44        3.94      1.05 o 
  -7   4   4       53.74       50.67      2.67 o 
  -6   4   4       10.05        8.84      0.82 o 
  -5   4   4       11.92       15.81      0.81 o 
  -4   4   4       91.02       88.02      1.91 o 
  -3   4   4      390.80      360.42      3.98 o 
  -2   4   4      182.43      161.81      1.66 o 
  -1   4   4      386.16      397.09      3.34 o 
   0   4   4       65.64       78.99      1.20 o 
   1   4   4       56.48       58.27      0.90 o 
   2   4   4       98.15      100.98      1.46 o 
   3   4   4      311.80      320.50      4.00 o 
   4   4   4       73.17       82.22      2.11 o 
   5   4   4      121.45      139.95      3.09 o 
   6   4   4       18.01       19.60      1.50 o 
   7   4   4      201.46      188.11      3.33 o 
   8   4   4      191.35      182.25      2.84 o 
   9   4   4        0.50        2.49      0.95 o 
  10   4   4       31.51       34.66      3.90 o 
  11   4   4       22.03       28.02      2.65 o 
  -8   5   4       30.84       33.39      2.43 o 
  -7   5   4       12.23       11.26      1.55 o 
  -6   5   4       73.13       68.83      3.16 o 
  -5   5   4        6.86        5.15      1.13 o 
  -4   5   4       60.86       67.58      1.43 o 
  -3   5   4      181.86      179.95      2.73 o 
  -2   5   4       14.73       11.32      0.45 o 
  -1   5   4        6.51        5.36      0.32 o 
   0   5   4       51.21       59.02      0.89 o 
   1   5   4      142.09      145.20      1.79 o 
   2   5   4       31.63       33.09      0.76 o 
   3   5   4      101.10      108.09      1.98 o 
   4   5   4        1.21        1.11      0.38 o 
   5   5   4      275.29      282.50      4.25 o 
   6   5   4        0.72        0.35      0.28 o 
   7   5   4       14.14       11.88      1.01 o 
   8   5   4       62.11       62.24      2.17 o 
   9   5   4        2.61        2.94      0.87 o 
  10   5   4        4.31        6.39      1.13 o 
  11   5   4       80.69       93.57      4.23 o 
  -7   6   4        2.35        2.51      0.92 o 
  -6   6   4       10.19        9.24      1.39 o 
  -5   6   4       32.36       36.34      2.19 o 
  -4   6   4       50.88       49.88      1.38 o 
  -3   6   4       50.84       49.03      1.32 o 
  -2   6   4        8.30        4.59      0.38 o 
  -1   6   4        0.31        0.45      0.18 o 
   0   6   4      176.42      182.62      2.15 o 
   1   6   4      390.53      376.27      3.82 o 
   2   6   4       26.77       24.04      0.75 o 
   3   6   4      142.74      148.07      2.08 o 
   4   6   4       73.87       66.52      1.65 o 
   5   6   4       81.99       78.19      5.55 o 
   6   6   4        2.81        3.37      0.61 o 
   7   6   4       29.71       31.03      1.46 o 
   8   6   4        0.06       -0.13      0.43 o 
   9   6   4       29.40       25.67      2.63 o 
  10   6   4        2.84        3.95      0.74 o 
  11   6   4        3.00        4.21      1.24 o 
  -7   7   4       14.63       15.68      1.93 o 
  -6   7   4        4.29        5.19      1.20 o 
  -5   7   4       51.16       54.11      2.87 o 
  -4   7   4       12.97       16.22      1.01 o 
  -3   7   4       79.48       77.06      1.82 o 
  -2   7   4      482.34      434.26      5.27 o 
  -1   7   4       68.68       60.09      1.15 o 
   0   7   4       15.99       11.02      0.52 o 
   1   7   4        2.19        0.86      0.20 o 
   2   7   4       26.46       29.36      0.88 o 
   3   7   4       11.14       10.39      0.87 o 
   4   7   4      132.45      112.52      2.33 o 
   5   7   4       28.57       28.54      1.09 o 
   6   7   4       32.23       28.79      1.47 o 
   7   7   4       49.00       51.86      2.01 o 
   8   7   4        6.24        6.53      1.35 o 
   9   7   4       10.60       11.79      1.23 o 
  10   7   4        0.18        0.28      0.80 o 
  11   7   4       17.44       19.03      2.23 o 
  -6   8   4        1.96        2.43      0.97 o 
  -5   8   4       78.42       77.43      3.65 o 
  -4   8   4       38.68       32.56      2.24 o 
  -3   8   4        6.77        5.30      0.68 o 
  -2   8   4        3.90        3.79      0.50 o 
  -1   8   4        2.75        1.67      0.30 o 
   0   8   4        5.13        5.10      0.42 o 
   1   8   4      340.09      324.16      4.78 o 
   2   8   4      207.99      200.27      3.29 o 
   3   8   4      128.59      124.76      2.20 o 
   4   8   4      299.76      286.14      3.99 o 
   5   8   4      183.05      176.11      3.33 o 
   6   8   4       31.06       24.63      2.11 o 
   7   8   4       82.59       75.82      2.63 o 
   8   8   4       33.50       30.07      2.47 o 
   9   8   4       46.94       48.59      2.12 o 
  10   8   4      131.01      132.82      5.15 o 
  11   8   4       67.96       72.00      3.72 o 
  -5   9   4        0.20       -0.10      0.65 o 
  -4   9   4       21.98       21.20      2.19 o 
  -3   9   4        6.06        9.88      0.98 o 
  -2   9   4       94.32       90.07      2.20 o 
  -1   9   4       75.05       73.08      1.60 o 
   0   9   4       11.31       13.22      0.75 o 
   1   9   4       70.77       70.12      1.49 o 
   2   9   4      130.00      120.09      2.23 o 
   3   9   4        5.77        5.30      0.79 o 
   4   9   4      164.09      161.99      2.75 o 
   5   9   4       19.59       18.70      1.06 o 
   6   9   4      105.28       89.60      2.53 o 
   7   9   4       25.60       31.26      1.34 o 
   8   9   4       93.17      103.14      2.61 o 
   9   9   4      145.59      153.48      4.10 o 
  10   9   4       21.34       22.03      2.39 o 
  -4  10   4      124.49      127.20      5.09 o 
  -3  10   4      258.86      269.14      6.55 o 
  -2  10   4        9.09        9.77      0.86 o 
  -1  10   4       51.87       49.30      1.60 o 
   0  10   4       22.28       23.66      0.97 o 
   1  10   4       61.54       57.74      1.33 o 
   2  10   4       12.94       10.07      0.79 o 
   3  10   4       16.43       16.63      0.88 o 
   4  10   4       20.27       20.56      1.06 o 
   5  10   4       71.59       69.75      1.82 o 
   6  10   4        2.10        1.20      0.41 o 
   7  10   4       54.46       55.04      1.89 o 
   8  10   4       77.25       75.99      2.29 o 
   9  10   4       20.02       23.23      1.63 o 
  10  10   4        1.18        1.45      0.53 o 
  -3  11   4       98.98      105.09      3.13 o 
  -2  11   4        0.50        0.32      0.49 o 
  -1  11   4        9.62        7.06      0.79 o 
   0  11   4       79.74       90.34      2.06 o 
   1  11   4      146.27      140.58      2.60 o 
   2  11   4       61.97       58.20      1.60 o 
   3  11   4       12.00       11.29      0.82 o 
   4  11   4       16.65       16.61      1.13 o 
   5  11   4       27.60       31.22      1.19 o 
   6  11   4        6.36        6.41      0.67 o 
   7  11   4        8.03       10.36      0.83 o 
   8  11   4      273.72      283.92      5.35 o 
   9  11   4        0.23        0.84      0.53 o 
  -1  12   4       11.69       12.60      1.33 o 
   0  12   4       12.02       10.94      0.87 o 
   1  12   4        2.42        3.03      0.52 o 
   2  12   4      275.08      264.87      4.84 o 
   3  12   4       73.51       73.85      2.43 o 
   4  12   4       24.89       29.45      1.27 o 
   5  12   4        8.13       10.37      0.96 o 
   6  12   4        4.33        4.43      0.61 o 
   7  12   4        9.29       10.65      0.89 o 
   8  12   4       30.66       36.14      1.67 o 
   1  13   4        2.52        2.96      0.66 o 
   2  13   4       20.47       17.80      1.27 o 
   3  13   4       55.92       58.56      2.01 o 
   4  13   4        1.70        2.15      0.57 o 
   5  13   4       42.18       40.41      1.50 o 
   6  13   4        1.03        1.30      0.47 o 
   7  13   4        4.69        3.86      0.61 o 
  -6 -12   5      271.30      297.98      5.52 o 
  -5 -12   5       39.01       41.44      1.71 o 
  -4 -12   5        4.00        3.60      0.60 o 
  -3 -12   5        5.93        5.50      0.64 o 
  -2 -12   5       11.89       14.00      0.96 o 
  -1 -12   5        3.66        1.91      0.67 o 
   0 -12   5       69.05       69.07      2.61 o 
  -8 -11   5        5.18        4.84      1.03 o 
  -7 -11   5        7.57        7.29      0.94 o 
  -6 -11   5      172.74      180.38      3.81 o 
  -5 -11   5      166.31      162.91     12.24 o 
  -4 -11   5        0.56        0.31      0.35 o 
  -3 -11   5       31.06       31.68      1.35 o 
  -2 -11   5      127.25      141.57      2.68 o 
  -1 -11   5       14.00       14.39      0.91 o 
   0 -11   5        0.46        0.25      0.47 o 
   1 -11   5       17.39       17.32      1.45 o 
   2 -11   5       83.96       83.99      2.91 o 
  -9 -10   5       12.20       15.60      1.23 o 
  -8 -10   5       27.96       30.58      1.47 o 
  -7 -10   5        0.52        0.57      0.39 o 
  -6 -10   5        1.70        2.65      0.54 o 
  -5 -10   5       10.85        7.69      1.29 o 
  -4 -10   5        0.01       -0.10      0.27 o 
  -3 -10   5       52.69       53.38      1.45 o 
  -2 -10   5      125.71      130.77      2.45 o 
  -1 -10   5       52.42       55.34      1.48 o 
   0 -10   5        0.01       -0.19      0.28 o 
   1 -10   5       54.68       54.20      2.12 o 
   2 -10   5       46.86       49.68      2.64 o 
   3 -10   5       42.08       41.44      2.64 o 
  -9  -9   5       62.73       71.32      2.23 o 
  -8  -9   5      205.14      213.42      4.27 o 
  -7  -9   5        0.06        0.03      0.38 o 
  -6  -9   5       51.50       51.50      1.65 o 
  -5  -9   5       17.84       15.40      1.04 o 
  -4  -9   5        6.75        5.15      0.51 o 
  -3  -9   5      153.74      151.63      2.58 o 
  -2  -9   5       20.47       19.11      1.08 o 
  -1  -9   5       84.13       83.16      2.02 o 
   0  -9   5        0.07        0.21      0.26 o 
   1  -9   5        2.02        1.03      0.48 o 
   2  -9   5       38.86       38.48      2.13 o 
   3  -9   5       20.83       20.46      1.13 o 
   4  -9   5        2.78        4.26      0.66 o 
 -10  -8   5       34.57       40.06      2.03 o 
  -9  -8   5        8.44       10.22      0.98 o 
  -8  -8   5        5.57        5.69      0.75 o 
  -7  -8   5       31.52       33.09      1.39 o 
  -6  -8   5        0.72        0.93      0.40 o 
  -5  -8   5        0.33        0.94      0.35 o 
  -4  -8   5       24.33       22.68      0.82 o 
  -3  -8   5      149.21      131.96      2.24 o 
  -2  -8   5       34.08       36.34      1.05 o 
  -1  -8   5        1.43        0.92      0.29 o 
   0  -8   5      183.07      181.24      2.81 o 
   1  -8   5       12.40       11.72      0.93 o 
   2  -8   5        0.12        0.57      0.55 o 
   3  -8   5        3.22        3.03      0.54 o 
   4  -8   5       95.44       92.05      2.50 o 
   5  -8   5        7.56        7.95      1.09 o 
 -10  -7   5        5.52        6.63      1.60 o 
  -9  -7   5       77.84       84.57      2.87 o 
  -8  -7   5        0.10        0.05      0.34 o 
  -7  -7   5        1.85        1.12      0.43 o 
  -6  -7   5        3.94        4.32      0.58 o 
  -5  -7   5       62.52       60.33      1.91 o 
  -4  -7   5       71.05       76.88      1.70 o 
  -3  -7   5        3.68        1.36      0.27 o 
  -2  -7   5        0.37        0.16      0.19 o 
  -1  -7   5       14.82       14.66      0.64 o 
   0  -7   5       66.09       65.55      1.38 o 
   1  -7   5      216.13      221.88      2.75 o 
   2  -7   5        7.44        6.98      0.61 o 
   3  -7   5      116.62      123.92      2.51 o 
   4  -7   5        5.56        6.70      0.69 o 
   5  -7   5        4.50        4.71      0.84 o 
   6  -7   5      187.16      200.75      4.64 o 
 -10  -6   5       22.41       21.90      2.63 o 
  -9  -6   5       13.32       16.43      1.39 o 
  -8  -6   5       43.82       42.84      1.89 o 
  -7  -6   5        6.74        5.76      0.66 o 
  -6  -6   5       54.21       56.37      1.99 o 
  -5  -6   5        0.28        0.01      0.22 o 
  -4  -6   5       47.06       47.82      1.07 o 
  -3  -6   5       73.44       70.69      1.50 o 
  -2  -6   5      106.71      101.83      1.71 o 
  -1  -6   5        2.04        0.92      0.22 o 
   0  -6   5      494.07      456.87      4.78 o 
   1  -6   5       61.61       55.45      1.03 o 
   2  -6   5       31.18       29.10      1.23 o 
   3  -6   5        6.65        5.26      0.54 o 
   4  -6   5        2.48        2.41      0.46 o 
   5  -6   5       66.53       68.19      1.82 o 
   6  -6   5       22.43       25.38      2.30 o 
   7  -6   5       64.36       66.76      3.37 o 
 -10  -5   5        1.20        1.48      1.09 o 
  -9  -5   5       39.35       45.86      1.98 o 
  -8  -5   5      133.68      139.05      7.45 o 
  -7  -5   5       42.40       41.84      2.51 o 
  -6  -5   5       19.72       18.61      0.92 o 
  -5  -5   5      230.97      219.65      3.55 o 
  -4  -5   5        1.90        2.81      0.29 o 
  -3  -5   5       67.22       68.33      1.25 o 
  -2  -5   5       20.25       23.23      0.68 o 
  -1  -5   5       58.42       60.64      1.16 o 
   0  -5   5      107.33       93.98      1.27 o 
   1  -5   5        2.60        2.08      0.23 o 
   2  -5   5       31.47       28.75      0.79 o 
   3  -5   5       27.07       22.60      0.89 o 
   4  -5   5        0.02        0.08      0.27 o 
   5  -5   5        2.50        3.00      0.50 o 
   6  -5   5        0.97        0.20      0.37 o 
   7  -5   5      102.90      106.13      3.04 o 
   8  -5   5        5.51        4.89      0.82 o 
 -10  -4   5       12.30       13.89      2.18 o 
  -9  -4   5       28.66       28.29      2.47 o 
  -8  -4   5       19.73       18.11      1.24 o 
  -7  -4   5       96.12       97.42      2.56 o 
  -6  -4   5      146.92      145.39      3.55 o 
  -5  -4   5      117.75      112.89      1.85 o 
  -4  -4   5      994.02      963.06     15.07 o 
  -3  -4   5        5.29        7.13      0.34 o 
  -2  -4   5       23.10       21.89      0.52 o 
  -1  -4   5       87.46       95.51      1.30 o 
   0  -4   5       49.64       55.67      0.87 o 
   1  -4   5       86.90       64.56      0.92 o 
   2  -4   5        0.10        1.36      0.56 o 
   3  -4   5       26.27       28.27      0.87 o 
   4  -4   5      164.25      148.20      3.68 o 
   5  -4   5       56.42       54.52      1.37 o 
   6  -4   5        1.00        1.05      0.39 o 
   7  -4   5        5.18        6.27      0.86 o 
   8  -4   5        0.02       -0.27      0.45 o 
 -10  -3   5       46.04       49.50      3.47 o 
  -9  -3   5       23.60       21.90      2.50 o 
  -8  -3   5        2.39        3.03      0.64 o 
  -7  -3   5        7.70        5.62      0.60 o 
  -6  -3   5       62.01       58.44      1.59 o 
  -5  -3   5       23.06       27.60      1.00 o 
  -4  -3   5      312.73      304.96      3.90 o 
  -3  -3   5      210.80      195.30      2.27 o 
  -2  -3   5      324.22      333.87      3.99 o 
  -1  -3   5      470.47      518.76      4.97 o 
   0  -3   5      240.18      264.48      2.49 o 
   1  -3   5      485.99      532.58      4.67 o 
   2  -3   5      173.67      193.70      2.08 o 
   3  -3   5       35.26       38.33      0.97 o 
   4  -3   5      323.17      284.38      3.84 o 
   5  -3   5       10.11       10.72      0.72 o 
   6  -3   5       12.99       13.63      0.80 o 
   7  -3   5       59.60       57.09      2.00 o 
   8  -3   5        2.48        3.20      1.23 o 
   9  -3   5       26.86       24.12      1.54 o 
 -10  -2   5      395.77      415.74     12.44 o 
  -9  -2   5       35.03       37.56      2.86 o 
  -8  -2   5        0.48        0.11      0.69 o 
  -7  -2   5        3.87        1.56      0.39 o 
  -6  -2   5       49.13       51.80      1.48 o 
  -5  -2   5      292.14      303.91      4.79 o 
  -4  -2   5       29.12       26.73      1.00 o 
  -3  -2   5      276.49      258.82      4.72 o 
  -2  -2   5       38.10       37.19      0.93 o 
  -1  -2   5      269.91      310.74      3.41 o 
   0  -2   5      320.87      378.36      4.10 o 
   1  -2   5      523.23      555.34      5.97 o 
   2  -2   5      101.00      106.57      1.42 o 
   3  -2   5        2.45        3.71      0.34 o 
   4  -2   5       17.62       15.38      0.63 o 
   5  -2   5       29.03       19.21      0.75 o 
   6  -2   5      130.43      124.13      2.22 o 
   7  -2   5      146.55      140.52      2.76 o 
   8  -2   5        2.76        3.90      0.72 o 
   9  -2   5        8.45        8.32      1.73 o 
 -10  -1   5       11.26        7.85      1.62 o 
  -8  -1   5        8.12        0.85      0.52 o 
  -7  -1   5      215.84      116.53      6.68 o 
  -6  -1   5      258.29      195.34      4.80 o 
  -5  -1   5      179.12      151.86      2.27 o 
  -4  -1   5       41.77       38.95      0.87 o 
  -3  -1   5      237.08      248.39      2.99 o 
  -2  -1   5     1226.69     1350.32     17.35 o 
  -1  -1   5       10.33        8.18      0.71 o 
   0  -1   5      229.50      258.26      2.88 o 
   1  -1   5      324.11      380.01      4.01 o 
   2  -1   5       23.50       34.38      0.64 o 
   3  -1   5       24.11       20.80      0.64 o 
   4  -1   5        9.20        9.59      0.60 o 
   5  -1   5       15.35       14.41      0.66 o 
   6  -1   5       22.68       18.72      0.90 o 
   7  -1   5       25.02       26.71      0.97 o 
   8  -1   5        6.70        5.07      0.75 o 
   9  -1   5       18.02       17.89      1.44 o 
  10  -1   5       14.37       14.91      1.31 o 
 -10   0   5        1.30        1.47      1.20 o 
  -9   0   5       12.17       10.58      1.77 o 
  -8   0   5       96.45       97.72      4.51 o 
  -7   0   5       71.03       60.74      1.56 o 
  -6   0   5       87.32       77.20      1.54 o 
  -5   0   5        9.00        4.64      0.40 o 
  -4   0   5        2.16        2.63      0.29 o 
  -3   0   5      226.99      277.67      3.31 o 
  -2   0   5       14.20       14.53      0.75 o 
  -1   0   5       19.69       21.31      0.71 o 
   0   0   5      450.65      531.73      5.98 o 
   1   0   5       68.67       81.28      1.16 o 
   2   0   5      490.39      556.13      5.56 o 
   3   0   5        0.11        0.97      0.29 o 
   4   0   5       22.24       28.28      0.79 o 
   5   0   5       12.22       13.03      0.63 o 
   6   0   5        5.64        3.65      0.41 o 
   7   0   5      179.00      172.04      2.78 o 
   8   0   5       11.71       11.23      1.01 o 
   9   0   5        3.47        3.63      0.75 o 
  10   0   5        0.04        0.17      0.52 o 
  -9   1   5        3.03        2.03      1.18 o 
  -8   1   5        0.57        1.04      0.52 o 
  -7   1   5       39.26       43.66      1.70 o 
  -6   1   5        1.02        0.34      0.25 o 
  -5   1   5       67.15       48.51      1.15 o 
  -4   1   5       17.56       19.12      0.65 o 
  -3   1   5       77.34       80.88      1.39 o 
  -2   1   5       62.99       77.53      1.19 o 
  -1   1   5      619.11      668.74      7.43 o 
   0   1   5        5.78        1.90      0.47 o 
   1   1   5      913.50     1063.75     18.06 o 
   2   1   5       17.22       15.89      1.29 o 
   3   1   5       47.36       38.97      0.83 o 
   4   1   5       40.28       46.17      0.85 o 
   5   1   5      376.46      382.96      5.49 o 
   6   1   5       89.23       80.85      2.22 o 
   7   1   5       61.44       59.26      1.57 o 
   8   1   5       43.66       39.18      2.07 o 
   9   1   5      119.67      116.01      3.10 o 
  10   1   5        5.65        5.43      0.84 o 
  -9   2   5       15.05       21.46      2.57 o 
  -8   2   5        0.81        1.00      0.56 o 
  -7   2   5       21.86       24.17      1.31 o 
  -6   2   5        7.23        5.20      0.51 o 
  -5   2   5        0.41        0.41      0.26 o 
  -4   2   5      593.88      616.09      7.27 o 
  -3   2   5      114.81      103.23      1.70 o 
  -2   2   5       31.51       40.15      0.63 o 
  -1   2   5      149.79      148.78      1.81 o 
   0   2   5       46.64       52.51      1.45 o 
   1   2   5     1819.87     2034.78     26.75 o 
   3   2   5      174.30      177.21      4.24 o 
   4   2   5       19.20       19.61      1.00 o 
   5   2   5        6.87        7.56      0.68 o 
   6   2   5       29.07       26.54      0.85 o 
   7   2   5      251.92      242.67      3.50 o 
   8   2   5       16.36       15.10      1.08 o 
   9   2   5      151.72      148.77      3.59 o 
  10   2   5       11.13       13.23      1.88 o 
  -9   3   5        2.98        3.56      1.02 o 
  -8   3   5        1.93        1.84      0.92 o 
  -7   3   5        1.43        2.24      0.62 o 
  -6   3   5        7.45        5.43      0.67 o 
  -5   3   5      286.58      252.83      3.64 o 
  -4   3   5      321.56      285.58      3.88 o 
  -3   3   5        0.64        1.76      0.22 o 
  -2   3   5      300.30      288.85      2.63 o 
  -1   3   5      186.79      219.61      2.15 o 
   0   3   5       15.77       15.58      0.41 o 
   1   3   5      864.91      951.66     10.56 o 
   2   3   5     1061.31     1138.30     14.92 o 
   3   3   5       73.46       77.13      2.39 o 
   4   3   5      136.66      146.20      2.52 o 
   5   3   5      119.04      108.59      2.37 o 
   6   3   5        1.78        2.36      0.39 o 
   7   3   5        0.47        0.53      0.29 o 
   8   3   5      153.09      145.13      4.89 o 
   9   3   5        1.81        1.67      0.56 o 
  10   3   5       16.60       17.60      1.38 o 
  11   3   5        1.68        1.45      1.02 o 
  -8   4   5       24.12       26.20      2.05 o 
  -7   4   5        0.61        0.25      0.49 o 
  -6   4   5       30.53       33.85      1.36 o 
  -5   4   5       36.75       38.45      1.16 o 
  -4   4   5      514.55      473.74      6.12 o 
  -3   4   5      102.06       92.25      1.43 o 
  -2   4   5        0.48        1.42      0.17 o 
  -1   4   5       26.25       23.87      0.50 o 
   0   4   5        0.83        1.79      0.16 o 
   1   4   5      230.97      259.25      3.09 o 
   2   4   5     1746.71     1880.14     20.34 o 
   3   4   5        8.86        8.49      0.56 o 
   4   4   5      379.83      427.67      6.19 o 
   5   4   5       54.21       56.87      1.76 o 
   6   4   5        0.97        0.96      0.60 o 
   7   4   5      747.73      743.35     10.35 o 
   8   4   5      159.88      146.94      2.89 o 
   9   4   5        3.06        3.46      0.56 o 
  10   4   5       20.35       18.95      1.41 o 
  11   4   5        1.34        3.16      1.19 o 
  -8   5   5       52.72       56.68      3.08 o 
  -7   5   5       37.19       39.66      2.44 o 
  -6   5   5        2.16        2.94      0.86 o 
  -5   5   5       49.06       46.67      1.72 o 
  -4   5   5      116.11       98.81      2.27 o 
  -3   5   5       45.04       45.42      1.00 o 
  -2   5   5       12.09       12.41      0.39 o 
  -1   5   5      126.84      131.99      1.48 o 
   0   5   5       11.31        8.63      0.45 o 
   1   5   5       38.58       42.10      0.81 o 
   2   5   5      131.45      149.03      2.07 o 
   3   5   5      440.49      464.43     17.29 o 
   4   5   5      261.26      277.94      5.39 o 
   5   5   5      360.32      342.98      6.41 o 
   6   5   5        7.97        9.43      1.06 o 
   7   5   5      181.86      177.52      6.04 o 
   8   5   5       48.63       45.10      1.91 o 
   9   5   5        0.03       -0.02      0.35 o 
  10   5   5      155.82      155.80      3.85 o 
  11   5   5       13.76       12.68      1.24 o 
  -7   6   5        1.34        1.32      0.78 o 
  -6   6   5       32.03       34.06      2.23 o 
  -5   6   5       37.02       42.00      2.38 o 
  -4   6   5       47.88       50.02      1.86 o 
  -3   6   5       53.91       53.02      1.39 o 
  -2   6   5      146.47      148.28      2.62 o 
  -1   6   5      399.95      375.76      4.20 o 
   0   6   5      178.77      180.72      2.32 o 
   1   6   5      287.51      283.33      3.66 o 
   2   6   5        2.61        2.22      0.37 o 
   3   6   5       60.35       63.69      1.85 o 
   4   6   5      353.42      344.79      5.15 o 
   5   6   5      487.70      468.38      8.46 o 
   6   6   5      120.92      124.93      3.54 o 
   7   6   5       69.19       70.33      3.48 o 
   8   6   5        9.97       11.90      1.18 o 
   9   6   5        0.37        0.65      0.69 o 
  10   6   5        5.54        5.89      0.88 o 
  11   6   5        0.16        0.45      0.89 o 
  -6   7   5       30.38       34.54      2.39 o 
  -5   7   5      144.24      166.62      5.59 o 
  -4   7   5       37.10       38.11      1.71 o 
  -3   7   5       18.82       16.10      0.88 o 
  -2   7   5      143.61      121.67      2.39 o 
  -1   7   5      122.54      125.62      1.85 o 
   0   7   5       63.83       56.82      1.12 o 
   1   7   5        4.65        3.77      0.43 o 
   2   7   5      692.21      640.79      8.71 o 
   3   7   5      433.17      425.42      6.19 o 
   4   7   5        0.25        0.46      0.31 o 
   5   7   5      181.91      172.47      4.12 o 
   6   7   5       90.71       87.69      2.72 o 
   7   7   5       38.55       37.78      1.73 o 
   8   7   5        0.42        1.72      0.85 o 
   9   7   5       13.78       12.17      1.27 o 
  10   7   5        2.84        6.03      1.37 o 
  11   7   5       80.16       83.92      2.77 o 
  -6   8   5        1.95        4.16      1.17 o 
  -5   8   5       14.48       13.93      1.77 o 
  -4   8   5        8.26        7.17      1.25 o 
  -3   8   5        6.64        5.77      0.64 o 
  -2   8   5        4.28        4.15      0.54 o 
  -1   8   5        6.78        7.10      0.54 o 
   0   8   5       56.18       59.48      1.21 o 
   1   8   5        8.63        9.20      0.55 o 
   2   8   5      483.69      476.56      5.97 o 
   3   8   5      161.14      140.68      2.40 o 
   4   8   5       20.79       19.56      1.85 o 
   5   8   5       17.47       18.83      1.03 o 
   6   8   5        2.91        4.07      0.77 o 
   7   8   5       23.03       23.24      1.56 o 
   8   8   5       32.46       32.25      2.60 o 
   9   8   5       31.35       29.06      1.79 o 
  10   8   5       47.31       44.82      2.18 o 
  -5   9   5        5.08        5.07      1.28 o 
  -4   9   5        0.92        1.08      0.81 o 
  -3   9   5        3.08        4.32      1.02 o 
  -2   9   5        1.73        2.70      0.57 o 
  -1   9   5        4.13        4.99      0.69 o 
   0   9   5        1.23        1.35      0.31 o 
   1   9   5       15.55       15.74      0.72 o 
   2   9   5        7.73        7.16      0.60 o 
   3   9   5       11.43       11.81      0.76 o 
   4   9   5      121.66      120.99      3.83 o 
   5   9   5        2.63        1.49      0.36 o 
   6   9   5        5.86        5.35      0.90 o 
   7   9   5        0.06        0.30      0.80 o 
   8   9   5       28.78       33.59      1.87 o 
   9   9   5        1.78        1.91      0.68 o 
  10   9   5        0.79        0.90      0.50 o 
  -4  10   5       50.89       51.37      3.15 o 
  -3  10   5        0.99        1.51      0.90 o 
  -2  10   5       19.61       20.91      1.91 o 
  -1  10   5       42.50       46.49      1.59 o 
   0  10   5        7.98        7.27      0.62 o 
   1  10   5        5.96        7.48      0.60 o 
   2  10   5       13.30       12.99      0.84 o 
   3  10   5       37.54       32.43      1.57 o 
   4  10   5       32.07       33.51      1.31 o 
   5  10   5        1.23        1.83      0.63 o 
   6  10   5        0.01       -0.02      0.29 o 
   7  10   5       45.41       42.99      1.67 o 
   8  10   5       18.38       20.68      1.38 o 
   9  10   5        0.04        0.30      0.68 o 
  10  10   5        0.18        0.87      0.53 o 
  -2  11   5       32.55       33.05      2.20 o 
  -1  11   5        8.15       11.41      1.37 o 
   0  11   5       49.29       48.12      2.26 o 
   1  11   5        1.41        1.57      0.41 o 
   2  11   5        6.21        8.20      0.72 o 
   3  11   5       19.15       19.88      1.07 o 
   4  11   5        0.03        0.39      0.33 o 
   5  11   5       81.56       84.92      2.10 o 
   6  11   5        2.64        3.05      0.53 o 
   7  11   5      188.57      198.03      4.19 o 
   8  11   5        5.85        5.28      0.83 o 
   9  11   5        0.32       -0.32      0.53 o 
  -1  12   5        3.09        2.61      0.93 o 
   0  12   5       13.82       16.28      1.21 o 
   1  12   5      110.78      115.97      6.00 o 
   2  12   5        0.65        0.74      0.46 o 
   3  12   5       81.30       84.34      2.10 o 
   4  12   5       13.26       14.90      1.01 o 
   5  12   5        7.59        7.91      0.76 o 
   6  12   5       12.71       11.23      0.98 o 
   7  12   5        9.82        9.09      1.12 o 
   8  12   5       38.79       38.41      1.77 o 
   1  13   5        1.62        1.76      0.58 o 
   2  13   5       91.83      100.00      2.71 o 
   3  13   5       49.61       53.36      2.20 o 
   4  13   5       40.00       41.30      1.49 o 
   5  13   5       22.51       21.89      1.78 o 
   6  13   5        0.30        0.66      0.44 o 
  -5 -12   6      341.69      354.34      6.25 o 
  -4 -12   6        1.43        2.06      0.60 o 
  -3 -12   6       12.13        8.99      0.92 o 
  -2 -12   6       13.80       15.16      1.43 o 
  -1 -12   6        0.04       -0.46      0.46 o 
  -7 -11   6        0.05        0.56      0.57 o 
  -6 -11   6       17.18       17.08      1.25 o 
  -5 -11   6       52.67       46.91      5.96 o 
  -4 -11   6       50.73       52.27      1.52 o 
  -3 -11   6        1.68        0.87      0.39 o 
  -2 -11   6      111.69      121.22      2.46 o 
  -1 -11   6        0.06        0.02      0.33 o 
   0 -11   6       16.35       15.75      1.43 o 
   1 -11   6        2.77        2.09      0.74 o 
  -8 -10   6       67.15       67.58      2.86 o 
  -7 -10   6        7.37        8.05      1.11 o 
  -6 -10   6       20.45       17.29      1.18 o 
  -5 -10   6        1.00        1.33      0.90 o 
  -4 -10   6       16.40       16.52      0.89 o 
  -3 -10   6       44.85       43.27      1.30 o 
  -2 -10   6        0.03        0.35      0.32 o 
  -1 -10   6        7.20        7.57      0.66 o 
   0 -10   6       15.11       15.98      1.33 o 
   1 -10   6        4.09        2.78      0.69 o 
   2 -10   6        1.09        0.67      0.58 o 
   3 -10   6        3.13        3.15      0.77 o 
  -9  -9   6        1.80        0.92      0.56 o 
  -8  -9   6       44.47       45.76      1.78 o 
  -7  -9   6       54.54       63.85      2.06 o 
  -6  -9   6        8.09        7.47      0.77 o 
  -5  -9   6       72.26       69.72      2.17 o 
  -4  -9   6       17.85       18.81      0.85 o 
  -3  -9   6       57.80       50.74      1.35 o 
  -2  -9   6       31.17       32.54      1.24 o 
  -1  -9   6        2.14        2.18      0.41 o 
   0  -9   6       59.68       58.49      1.47 o 
   1  -9   6        0.31        0.66      0.46 o 
   2  -9   6       36.79       35.46      2.29 o 
   3  -9   6       26.48       23.13      1.51 o 
   4  -9   6       18.20       22.33      1.65 o 
  -9  -8   6        6.70        5.37      0.95 o 
  -8  -8   6       90.35       93.07      2.52 o 
  -7  -8   6        0.85        0.70      0.51 o 
  -6  -8   6       48.86       59.48      2.06 o 
  -5  -8   6        9.63        9.56      0.78 o 
  -4  -8   6       13.64       16.54      1.12 o 
  -3  -8   6       22.33       24.10      0.91 o 
  -2  -8   6      201.04      192.15      2.95 o 
  -1  -8   6       88.03       85.91      2.34 o 
   0  -8   6      131.90      131.44      2.89 o 
   1  -8   6        0.26        0.81      0.60 o 
   2  -8   6       72.05       71.75      2.35 o 
   3  -8   6        2.84        2.53      0.88 o 
   4  -8   6       24.61       27.30      1.22 o 
   5  -8   6       14.25       14.80      1.08 o 
 -10  -7   6       18.59       19.86      1.66 o 
  -9  -7   6       10.41        8.49      1.11 o 
  -8  -7   6       15.22       15.23      1.41 o 
  -7  -7   6       11.80       10.45      0.92 o 
  -6  -7   6        2.36        1.85      0.56 o 
  -5  -7   6       31.32       30.59      1.15 o 
  -4  -7   6       62.79       61.05      1.89 o 
  -3  -7   6      153.70      127.20      2.12 o 
  -2  -7   6        0.26        0.31      0.24 o 
  -1  -7   6        0.54        0.52      0.33 o 
   0  -7   6       11.01       12.02      0.67 o 
   1  -7   6        0.79        0.35      0.26 o 
   2  -7   6        0.75        0.67      0.32 o 
   3  -7   6        2.59        2.81      0.74 o 
   4  -7   6       41.89       41.31      1.42 o 
   5  -7   6       21.46       20.23      1.19 o 
   6  -7   6        0.21        1.06      0.60 o 
 -10  -6   6        2.00        2.51      1.31 o 
  -9  -6   6        0.23        0.57      0.54 o 
  -8  -6   6       67.14       65.66      2.45 o 
  -7  -6   6        0.00        0.11      0.42 o 
  -6  -6   6       37.34       39.52      1.69 o 
  -5  -6   6      116.23      108.17      2.99 o 
  -4  -6   6       59.65       51.62      1.43 o 
  -3  -6   6       59.17       50.23      1.12 o 
  -2  -6   6       10.32        4.53      0.39 o 
  -1  -6   6        0.67        1.12      0.34 o 
   0  -6   6       12.23        8.15      0.66 o 
   1  -6   6      236.25      227.41      2.73 o 
   2  -6   6        3.38        3.70      0.46 o 
   3  -6   6        4.08        5.23      0.56 o 
   4  -6   6       55.80       48.18      1.47 o 
   5  -6   6        2.51        2.10      0.48 o 
   6  -6   6       54.58       59.91      3.04 o 
   7  -6   6       18.80       22.96      1.63 o 
 -10  -5   6        0.09       -0.29      0.91 o 
  -9  -5   6       42.81       44.30      2.01 o 
  -8  -5   6      108.17      120.46      3.41 o 
  -7  -5   6      147.51      147.20      4.47 o 
  -6  -5   6       26.05       26.01      1.27 o 
  -5  -5   6      155.42      149.79      2.91 o 
  -4  -5   6      299.02      290.33      4.44 o 
  -3  -5   6       52.38       59.04      1.29 o 
  -2  -5   6       45.11       39.06      0.91 o 
  -1  -5   6       16.24       21.10      0.67 o 
   0  -5   6        1.90        3.11      0.32 o 
   1  -5   6      264.73      229.98      2.68 o 
   2  -5   6       91.04       86.96      1.80 o 
   3  -5   6        1.36        1.12      0.33 o 
   4  -5   6       36.85       36.80      1.22 o 
   5  -5   6        2.09        2.03      0.47 o 
   6  -5   6      111.37      115.37      2.56 o 
   7  -5   6        0.05        0.88      0.73 o 
 -10  -4   6        0.76        2.01      1.19 o 
  -9  -4   6       17.76       23.42      2.67 o 
  -8  -4   6        0.18        0.98      0.80 o 
  -7  -4   6       20.68       20.61      1.31 o 
  -6  -4   6       40.21       38.84      1.31 o 
  -5  -4   6      450.73      413.76      7.76 o 
  -4  -4   6       25.86       26.01      1.29 o 
  -3  -4   6       43.19       41.67      0.87 o 
  -2  -4   6       46.25       33.44      0.78 o 
  -1  -4   6       33.23       33.62      0.74 o 
   0  -4   6        6.10        3.24      0.24 o 
   1  -4   6       93.33       84.59      1.18 o 
   2  -4   6      281.46      267.08      2.82 o 
   3  -4   6       55.34       59.85      1.47 o 
   4  -4   6       98.29       90.63      1.81 o 
   5  -4   6       20.82       20.02      0.87 o 
   6  -4   6       10.10       11.43      0.86 o 
   7  -4   6        0.93        1.31      0.59 o 
   8  -4   6        0.38       -0.19      0.61 o 
 -10  -3   6       86.63       86.11      4.75 o 
  -9  -3   6       14.76       14.56      2.16 o 
  -8  -3   6        5.36        3.93      0.71 o 
  -7  -3   6       15.06       17.27      1.63 o 
  -6  -3   6        1.79        2.34      0.49 o 
  -5  -3   6      260.15      247.18      5.25 o 
  -4  -3   6      135.33      120.66      2.54 o 
  -3  -3   6        2.60        3.11      0.43 o 
  -2  -3   6      188.19      200.69      2.38 o 
  -1  -3   6        1.79        1.41      0.18 o 
   0  -3   6       45.26       45.90      0.70 o 
   1  -3   6      267.62      296.35      3.27 o 
   2  -3   6        1.21        0.19      0.15 o 
   3  -3   6      165.80      173.74      2.60 o 
   4  -3   6      114.75      124.54      2.14 o 
   5  -3   6       62.85       46.04      1.24 o 
   6  -3   6      225.54      216.39      3.38 o 
   7  -3   6       20.92       21.40      1.09 o 
   8  -3   6        5.58        6.04      0.89 o 
   9  -3   6       26.58       26.70      1.84 o 
 -10  -2   6       15.82       17.91      2.48 o 
  -9  -2   6      346.95      350.00     10.79 o 
  -8  -2   6        2.20        1.71      0.55 o 
  -7  -2   6        9.07        8.91      0.92 o 
  -6  -2   6        9.18        6.29      1.18 o 
  -5  -2   6      273.03      264.64      5.36 o 
  -4  -2   6       11.31        9.25      0.90 o 
  -3  -2   6        1.35        2.32      0.32 o 
  -2  -2   6      260.31      261.99      3.21 o 
  -1  -2   6       67.72       72.83      1.46 o 
   0  -2   6       40.15       47.19      1.11 o 
   1  -2   6      444.58      465.30      4.95 o 
   2  -2   6        8.71        8.16      0.60 o 
   3  -2   6       28.60       26.18      0.79 o 
   4  -2   6       93.22       97.69      1.78 o 
   5  -2   6       51.26       46.51      1.21 o 
   6  -2   6      110.30      116.01      2.18 o 
   7  -2   6      255.95      236.49      4.03 o 
   8  -2   6        9.56        7.75      1.11 o 
   9  -2   6        0.34       -0.10      0.51 o 
 -10  -1   6        3.40        4.05      1.39 o 
  -9  -1   6        3.54        3.92      1.29 o 
  -8  -1   6       33.02       27.08      2.35 o 
  -7  -1   6       11.22       15.98      1.12 o 
  -6  -1   6      218.04      178.07      3.36 o 
  -5  -1   6       84.14       73.38      2.03 o 
  -4  -1   6       36.94       36.71      1.40 o 
  -3  -1   6       48.66       58.07      1.08 o 
  -2  -1   6        9.03       10.24      0.49 o 
  -1  -1   6       82.77       98.26      1.45 o 
   0  -1   6      679.32      741.74      7.61 o 
   1  -1   6       86.16       96.99      1.24 o 
   2  -1   6       29.24       36.02      0.71 o 
   3  -1   6       56.10       73.63      1.19 o 
   4  -1   6       26.77       21.01      0.74 o 
   5  -1   6       35.34       33.83      0.99 o 
   6  -1   6        5.32        3.21      0.43 o 
   7  -1   6       70.30       62.37      1.70 o 
   8  -1   6       65.43       61.69      2.15 o 
   9  -1   6       31.28       33.02      1.69 o 
  -9   0   6        0.97        1.02      0.94 o 
  -8   0   6        3.30        3.58      1.16 o 
  -7   0   6        0.00       -0.23      0.37 o 
  -6   0   6       71.29       56.44      1.65 o 
  -5   0   6       69.10       52.92      1.67 o 
  -4   0   6       11.67       12.01      0.53 o 
  -3   0   6        0.24        0.47      0.14 o 
  -2   0   6       16.93       22.22      0.54 o 
  -1   0   6       85.73       93.56      1.38 o 
   0   0   6       14.56       13.80      0.45 o 
   1   0   6     1532.08     1711.11     20.92 o 
   2   0   6     3008.25     3210.71     35.40 o 
   3   0   6      521.20      531.29      5.46 o 
   4   0   6        1.33        0.36      0.27 o 
   5   0   6        3.27        2.72      0.44 o 
   6   0   6       30.67       29.21      0.96 o 
   7   0   6       12.20       14.10      0.83 o 
   8   0   6       15.64       15.73      1.17 o 
   9   0   6       82.08       82.64      2.59 o 
  10   0   6        0.03        0.96      0.61 o 
  -9   1   6        1.64        2.89      1.18 o 
  -8   1   6        2.36        2.56      1.20 o 
  -7   1   6      152.17      146.28      5.54 o 
  -6   1   6        0.04        0.23      0.28 o 
  -5   1   6        0.11        0.25      0.24 o 
  -4   1   6        0.25        0.34      0.21 o 
  -3   1   6      255.48      264.56      3.46 o 
  -2   1   6       40.45       44.77      0.97 o 
  -1   1   6      713.40      758.99     10.14 o 
   0   1   6      245.61      254.75      3.43 o 
   1   1   6      516.08      583.42     17.10 o 
   2   1   6      765.14      888.62     14.72 o 
   3   1   6      533.66      550.81      6.42 o 
   4   1   6       75.69       88.29      1.58 o 
   5   1   6      299.59      307.62      4.66 o 
   6   1   6       26.12       26.21      0.89 o 
   7   1   6       13.33       14.66      0.84 o 
   8   1   6       35.49       31.08      1.23 o 
   9   1   6       59.24       58.30      2.12 o 
  10   1   6       74.35       69.65      2.44 o 
  -9   2   6       13.91       14.10      2.19 o 
  -8   2   6       11.78       14.89      2.07 o 
  -7   2   6        0.00       -0.07      0.40 o 
  -6   2   6        5.56        5.14      0.52 o 
  -5   2   6        9.69       12.68      0.72 o 
  -4   2   6        0.02        1.19      0.29 o 
  -3   2   6        5.17        8.05      0.50 o 
  -2   2   6       16.14       18.56      0.46 o 
  -1   2   6      109.99      118.31      1.77 o 
   0   2   6       58.65       63.06      1.39 o 
   2   2   6       41.68       44.43      1.34 o 
   3   2   6        0.87        1.10      0.32 o 
   4   2   6      310.39      320.39      4.84 o 
   5   2   6       55.18       64.03      1.43 o 
   6   2   6        0.70        0.50      0.26 o 
   7   2   6       94.93       94.27      1.89 o 
   8   2   6       10.06        9.90      0.84 o 
   9   2   6        0.65        0.82      1.33 o 
  10   2   6       14.47       16.65      1.36 o 
  -8   3   6        1.94        1.58      0.65 o 
  -7   3   6       37.50       37.95      1.69 o 
  -6   3   6        2.11        1.74      0.40 o 
  -5   3   6       50.14       42.63      1.19 o 
  -4   3   6       50.89       46.80      1.18 o 
  -3   3   6      496.39      473.09      5.80 o 
  -2   3   6        4.14        7.15      0.33 o 
  -1   3   6        2.00        2.70      0.42 o 
   0   3   6      133.74      136.92      2.02 o 
   1   3   6      395.18      420.66      6.08 o 
   2   3   6      238.08      262.53      4.08 o 
   3   3   6        0.02        0.23      0.20 o 
   4   3   6       84.07       87.85      2.22 o 
   5   3   6       50.51       49.32      1.75 o 
   6   3   6       38.64       37.92      1.27 o 
   7   3   6      248.83      240.20      3.54 o 
   8   3   6        4.14        3.34      0.56 o 
   9   3   6        0.65        1.21      0.46 o 
  10   3   6        0.40        0.57      0.55 o 
  -8   4   6       18.37       21.03      1.59 o 
  -7   4   6       25.11       26.50      1.47 o 
  -6   4   6       33.30       30.41      1.46 o 
  -5   4   6        6.26        5.20      0.54 o 
  -4   4   6       37.05       32.69      1.03 o 
  -3   4   6       41.46       49.82      1.20 o 
  -2   4   6       86.34       76.62      1.11 o 
  -1   4   6       58.07       51.88      0.84 o 
   0   4   6      468.52      506.53      4.51 o 
   1   4   6      385.68      414.87      4.67 o 
   2   4   6        0.58        0.31      0.27 o 
   3   4   6       37.44       38.77      1.39 o 
   4   4   6       32.66       34.00      1.59 o 
   5   4   6        7.02        8.02      0.79 o 
   6   4   6       75.53       78.18      3.50 o 
   7   4   6      255.15      253.38      5.30 o 
   8   4   6      255.42      250.89      4.26 o 
   9   4   6        2.20        2.58      0.56 o 
  10   4   6       18.45       19.28      1.46 o 
  11   4   6        0.65        1.25      0.65 o 
  -7   5   6        0.00        0.42      0.60 o 
  -6   5   6       11.96       11.45      1.48 o 
  -5   5   6        6.05        3.40      0.54 o 
  -4   5   6        6.45        6.10      0.62 o 
  -3   5   6      353.79      329.27      6.07 o 
  -2   5   6       58.51       56.42      1.24 o 
  -1   5   6       41.85       38.28      0.76 o 
   0   5   6       86.57       81.85      1.34 o 
   1   5   6      607.60      604.11      7.17 o 
   2   5   6      180.01      203.72      3.50 o 
   3   5   6      144.70      143.57      8.18 o 
   4   5   6      392.34      379.93      6.98 o 
   5   5   6      223.54      201.82      4.34 o 
   6   5   6       54.82       53.34      2.25 o 
   7   5   6       30.78       31.30      2.30 o 
   8   5   6      100.16      100.07      3.02 o 
   9   5   6       27.73       28.04      1.25 o 
  10   5   6       12.50       12.89      1.21 o 
  11   5   6       13.40       13.65      1.32 o 
  -7   6   6       30.01       32.40      2.32 o 
  -6   6   6        0.23        0.45      0.64 o 
  -5   6   6       85.39       83.60      3.50 o 
  -4   6   6       48.72       54.14      2.24 o 
  -3   6   6       29.11       32.51      3.08 o 
  -2   6   6       30.49       23.75      1.94 o 
  -1   6   6      631.06      576.88      5.95 o 
   0   6   6        2.09        1.07      0.22 o 
   1   6   6       33.10       35.55      1.25 o 
   2   6   6       10.83       15.55      0.78 o 
   3   6   6       56.41       53.43      1.44 o 
   4   6   6       37.54       35.59      1.55 o 
   5   6   6        6.70        9.81      1.84 o 
   6   6   6        1.67        1.58      0.72 o 
   7   6   6       69.55       70.40      3.61 o 
   8   6   6       65.64       64.90      2.39 o 
   9   6   6        0.02        0.61      0.54 o 
  10   6   6        3.34        3.18      0.82 o 
  11   6   6        1.73        2.37      0.77 o 
  -6   7   6       13.67       13.01      1.75 o 
  -5   7   6        0.00       -0.35      0.61 o 
  -4   7   6        6.85        7.60      0.96 o 
  -3   7   6        2.16        2.92      0.65 o 
  -2   7   6       32.81       31.50      1.11 o 
  -1   7   6      250.31      217.12      2.75 o 
   0   7   6      176.90      165.75      2.27 o 
   1   7   6        0.00        0.26      0.25 o 
   2   7   6      345.21      319.08      4.93 o 
   3   7   6        0.81        1.14      0.36 o 
   4   7   6        0.75        0.85      0.34 o 
   5   7   6      484.28      457.05      8.57 o 
   6   7   6       37.69       37.12      1.98 o 
   7   7   6       12.34       12.86      1.21 o 
   8   7   6        2.66        3.39      1.15 o 
   9   7   6      127.07      135.82      5.02 o 
  10   7   6        0.85        1.48      0.89 o 
  -5   8   6        0.35        0.39      0.76 o 
  -4   8   6        2.53        2.41      0.88 o 
  -3   8   6       21.71       22.75      1.51 o 
  -2   8   6       15.97       12.85      0.89 o 
  -1   8   6        0.62        1.71      0.45 o 
   0   8   6        2.86        2.19      0.32 o 
   1   8   6       13.30       14.78      0.67 o 
   2   8   6       82.24       68.34      1.53 o 
   3   8   6      168.16      168.10      3.22 o 
   4   8   6        3.27        1.72      0.98 o 
   5   8   6        9.56       10.07      3.03 o 
   6   8   6        8.59        6.64      0.94 o 
   7   8   6       26.91       24.34      1.64 o 
   8   8   6        0.58        0.50      0.82 o 
   9   8   6       54.98       63.09      3.79 o 
  10   8   6       13.60       17.64      1.63 o 
  -4   9   6        6.93        6.69      1.35 o 
  -3   9   6       87.31       91.37      3.00 o 
  -2   9   6       40.54       44.77      1.51 o 
  -1   9   6        0.07        0.08      0.30 o 
   0   9   6       37.49       36.73      1.01 o 
   1   9   6       45.01       39.37      1.05 o 
   2   9   6       52.28       44.35      1.28 o 
   3   9   6       82.71       82.02      1.82 o 
   4   9   6        2.06        2.40      0.47 o 
   5   9   6       29.12       28.72      1.25 o 
   6   9   6        2.62        2.27      1.14 o 
   7   9   6       22.76       21.87      1.75 o 
   8   9   6       24.89       27.98      2.97 o 
   9   9   6        6.22        7.12      1.69 o 
  10   9   6      105.21      111.70      3.69 o 
  -3  10   6       78.25       89.00      4.10 o 
  -2  10   6       71.56       75.11      2.11 o 
  -1  10   6       41.93       40.31      2.05 o 
   0  10   6      151.73      151.43      2.40 o 
   1  10   6       53.25       55.91      1.33 o 
   2  10   6        3.40        2.95      0.50 o 
   3  10   6       17.57       16.96      0.96 o 
   4  10   6       13.96       15.62      0.93 o 
   5  10   6       74.74       68.79      1.76 o 
   6  10   6       51.39       52.87      3.01 o 
   7  10   6        1.37        2.10      0.56 o 
   8  10   6        1.97        2.51      0.64 o 
   9  10   6       12.17       12.21      1.33 o 
  -2  11   6      124.00      138.82      3.15 o 
  -1  11   6       54.44       51.46      1.79 o 
   0  11   6        1.53        1.06      0.44 o 
   1  11   6        0.13        0.16      0.34 o 
   2  11   6       15.55       14.66      1.40 o 
   3  11   6       57.19       52.26      1.78 o 
   4  11   6        3.01        2.66      0.48 o 
   5  11   6       29.97       33.11      1.26 o 
   6  11   6       14.17       15.44      1.01 o 
   7  11   6       12.96       12.69      1.15 o 
   8  11   6       37.92       37.17      1.89 o 
   9  11   6       13.20       15.75      1.58 o 
  -1  12   6        1.41        2.11      0.60 o 
   0  12   6       31.35       31.44      1.50 o 
   1  12   6        0.41        0.75      0.61 o 
   2  12   6       85.60       84.26      2.08 o 
   3  12   6        1.10        1.10      0.42 o 
   4  12   6        7.93        8.79      0.80 o 
   5  12   6       67.49       70.12      2.17 o 
   6  12   6        0.45        0.81      0.42 o 
   7  12   6       68.56       63.56      3.57 o 
   8  12   6       54.48       57.08      2.16 o 
   2  13   6      108.15      121.76      3.05 o 
   3  13   6       39.84       36.27      1.45 o 
   4  13   6        0.78        0.86      0.46 o 
   5  13   6        0.04        0.80      0.42 o 
   6  13   6        0.86        1.56      0.50 o 
  -3 -12   7       14.34       14.07      1.51 o 
  -6 -11   7        1.33        0.23      0.58 o 
  -5 -11   7      119.91      131.56      3.16 o 
  -4 -11   7       68.50       73.31      2.24 o 
  -3 -11   7       23.85       26.28      1.39 o 
  -2 -11   7       48.35       45.06      1.42 o 
  -1 -11   7        2.64        3.23      0.75 o 
   0 -11   7        7.65        7.48      2.27 o 
  -7 -10   7       20.68       24.86      2.31 o 
  -6 -10   7        2.77        2.36      0.55 o 
  -5 -10   7        2.64        2.88      0.69 o 
  -4 -10   7      168.43      167.13      4.80 o 
  -3 -10   7        3.24        4.29      0.54 o 
  -2 -10   7        2.39        1.67      0.42 o 
  -1 -10   7       34.07       33.41      1.17 o 
   0 -10   7       16.59       12.50      1.19 o 
   1 -10   7        0.42        1.06      0.70 o 
   2 -10   7        3.71        5.69      0.97 o 
  -8  -9   7        1.82        1.48      0.76 o 
  -7  -9   7       23.91       25.21      2.68 o 
  -6  -9   7        8.96        8.04      1.07 o 
  -5  -9   7        6.53        7.44      0.77 o 
  -4  -9   7       16.07       12.17      0.95 o 
  -3  -9   7       24.29       24.29      0.97 o 
  -2  -9   7       70.93       70.61      1.65 o 
  -1  -9   7        7.77        9.85      0.72 o 
   0  -9   7        8.14        9.93      1.02 o 
   1  -9   7        1.85        1.93      0.58 o 
   2  -9   7       25.00       27.39      1.55 o 
   3  -9   7       19.73       18.26      1.49 o 
   4  -9   7        0.31        1.00      0.85 o 
  -9  -8   7       11.37       11.13      1.31 o 
  -8  -8   7       24.90       23.97      1.66 o 
  -7  -8   7       68.64       70.66      2.59 o 
  -6  -8   7        2.42        2.73      0.68 o 
  -5  -8   7        8.89       10.35      0.86 o 
  -4  -8   7        6.63        7.16      0.70 o 
  -3  -8   7        1.54        1.83      0.37 o 
  -2  -8   7        9.65        8.93      0.64 o 
  -1  -8   7       17.07       14.68      1.58 o 
   0  -8   7       67.74       70.18      1.56 o 
   1  -8   7      126.39      136.48      3.45 o 
   2  -8   7       74.07       71.86      2.41 o 
   3  -8   7       29.15       30.85      1.75 o 
   4  -8   7        1.94        2.37      0.73 o 
   5  -8   7        0.06        1.20      0.51 o 
  -9  -7   7        5.67        6.13      1.00 o 
  -8  -7   7        1.38        1.05      0.59 o 
  -7  -7   7       18.88       18.63      1.51 o 
  -5  -7   7        8.03        6.74      0.73 o 
  -4  -7   7      131.95      111.15      2.89 o 
  -3  -7   7       19.30       15.35      0.72 o 
  -2  -7   7       23.19       18.45      0.72 o 
  -1  -7   7        2.14        1.61      0.31 o 
   0  -7   7       37.68       37.84      1.05 o 
   1  -7   7      255.37      243.97      4.96 o 
   2  -7   7        5.81        6.97      0.84 o 
   3  -7   7       64.25       68.12      2.30 o 
   4  -7   7        0.01        0.06      0.37 o 
   5  -7   7        0.74        1.11      0.48 o 
   6  -7   7       19.84       19.83      1.52 o 
  -9  -6   7        5.37        4.81      0.91 o 
  -8  -6   7       27.74       28.57      1.74 o 
  -7  -6   7        3.39        3.86      0.76 o 
  -6  -6   7        1.35        2.29      0.80 o 
  -5  -6   7       32.94       32.49      1.15 o 
  -4  -6   7        4.50        5.37      0.74 o 
  -3  -6   7       12.52        5.25      0.72 o 
  -2  -6   7      199.66      195.01      2.81 o 
  -1  -6   7       34.10       29.30      0.86 o 
   0  -6   7       57.21       57.48      1.39 o 
   1  -6   7       67.48       61.04      1.31 o 
   2  -6   7        4.94        4.16      0.65 o 
   3  -6   7       27.05       28.31      1.09 o 
   4  -6   7      141.18      141.18      2.83 o 
   5  -6   7        6.43        6.00      0.70 o 
   6  -6   7       46.43       50.23      1.70 o 
 -10  -5   7       15.44       14.06      2.26 o 
  -9  -5   7        1.18        1.88      0.69 o 
  -8  -5   7        9.49        9.48      1.10 o 
  -7  -5   7       10.93       10.07      1.08 o 
  -6  -5   7       49.31       50.56      2.64 o 
  -4  -5   7       29.36       28.51      1.01 o 
  -3  -5   7       18.41       25.24      1.61 o 
  -2  -5   7        0.83        4.11      0.36 o 
  -1  -5   7        2.16        2.28      0.30 o 
   0  -5   7      168.23      160.31      4.37 o 
   1  -5   7      115.23      112.51      1.84 o 
   2  -5   7        4.33        5.40      1.04 o 
   3  -5   7        0.25        0.29      0.31 o 
   4  -5   7        4.32        3.75      0.53 o 
   5  -5   7       79.18       66.18      2.03 o 
   6  -5   7        0.15        0.30      0.41 o 
   7  -5   7      115.27      120.24      3.37 o 
 -10  -4   7        0.17       -0.16      0.92 o 
  -9  -4   7       43.95       48.33      2.14 o 
  -8  -4   7        1.73        2.84      0.69 o 
  -7  -4   7        5.56        7.14      0.91 o 
  -6  -4   7        0.75        1.11      0.39 o 
  -5  -4   7        4.02        2.96      0.80 o 
  -4  -4   7      206.45      192.56      3.83 o 
  -3  -4   7       17.67       15.36      0.83 o 
  -2  -4   7        0.62        0.48      0.19 o 
  -1  -4   7      306.56      301.80      3.75 o 
   0  -4   7       27.00       37.11      0.88 o 
   1  -4   7      339.87      311.46      4.41 o 
   2  -4   7      245.96      268.89      3.64 o 
   3  -4   7       28.57       29.84      0.95 o 
   4  -4   7       42.10       45.33      1.35 o 
   5  -4   7        0.03        0.34      0.32 o 
   6  -4   7       11.46       11.09      0.89 o 
   7  -4   7       72.04       76.67      2.09 o 
   8  -4   7       36.11       37.17      1.82 o 
 -10  -3   7       17.60       17.15      2.49 o 
  -9  -3   7       10.14        9.02      1.82 o 
  -8  -3   7        3.26        3.45      0.71 o 
  -7  -3   7       50.55       49.82      3.77 o 
  -6  -3   7        0.08       -0.28      0.36 o 
  -5  -3   7        0.14        0.09      0.33 o 
  -4  -3   7       97.08      103.57      3.06 o 
  -3  -3   7       55.37       46.25      2.78 o 
  -2  -3   7      227.38      227.07      3.26 o 
  -1  -3   7        4.96        5.66      0.39 o 
   0  -3   7      182.31      186.88      2.62 o 
   1  -3   7       11.20        8.88      0.45 o 
   2  -3   7      338.84      318.06      3.60 o 
   3  -3   7       46.16       51.22      2.03 o 
   4  -3   7       15.78       12.27      0.90 o 
   5  -3   7       49.36       45.29      1.27 o 
   6  -3   7        9.80       12.57      0.82 o 
   7  -3   7      205.91      190.63      6.14 o 
   8  -3   7      136.91      132.74      3.93 o 
 -10  -2   7       98.97       71.25      4.25 o 
  -9  -2   7        1.31        1.36      0.63 o 
  -7  -2   7      131.31      127.28      4.46 o 
  -6  -2   7        6.09        4.00      0.56 o 
  -5  -2   7      138.65      113.21      2.47 o 
  -4  -2   7      204.77      184.79      4.11 o 
  -3  -2   7      177.12      168.64      4.39 o 
  -2  -2   7      124.16      126.93      1.97 o 
  -1  -2   7      259.89      300.51      3.75 o 
   0  -2   7       57.52       57.91      0.88 o 
   1  -2   7       58.14       65.22      1.06 o 
   2  -2   7      186.94      183.22      2.27 o 
   3  -2   7        0.08        0.94      0.27 o 
   4  -2   7       28.37       20.64      0.91 o 
   5  -2   7       13.46        9.23      1.31 o 
   6  -2   7       45.96       45.94      1.31 o 
   7  -2   7       84.39       81.17      2.07 o 
   8  -2   7      152.35      145.97      9.50 o 
   9  -2   7        0.15        0.18      0.57 o 
  -9  -1   7      112.05      119.96      5.54 o 
  -8  -1   7       60.82       69.97      2.46 o 
  -7  -1   7        5.99        6.32      0.90 o 
  -6  -1   7       60.70       51.86      1.61 o 
  -5  -1   7       55.57       47.09      1.70 o 
  -4  -1   7        0.71        1.32      0.42 o 
  -3  -1   7       18.60       18.67      0.81 o 
  -2  -1   7       79.60       99.44      3.50 o 
  -1  -1   7       14.64       16.25      0.51 o 
   0  -1   7       17.77       23.43      0.66 o 
   1  -1   7      103.06      129.75      2.03 o 
   2  -1   7      316.53      334.87      3.67 o 
   3  -1   7      139.06      139.29      2.18 o 
   4  -1   7       14.29       16.57      0.68 o 
   5  -1   7        0.00        0.29      0.27 o 
   6  -1   7      163.91      146.10      2.54 o 
   7  -1   7        0.53        0.48      0.39 o 
   8  -1   7       78.23       81.80      2.14 o 
   9  -1   7       26.13       24.49      2.02 o 
  -9   0   7       38.07       41.21      3.17 o 
  -8   0   7       41.80       41.13      2.94 o 
  -7   0   7        2.29        2.72      0.66 o 
  -6   0   7        4.66        8.53      0.78 o 
  -5   0   7       18.77       18.72      0.93 o 
  -4   0   7      171.85      158.86      3.01 o 
  -3   0   7      213.06      210.21      4.60 o 
  -2   0   7      212.67      231.79      3.61 o 
  -1   0   7       52.18       66.11      1.13 o 
   0   0   7      200.74      208.52      2.74 o 
   1   0   7      346.69      392.76      5.23 o 
   2   0   7      329.82      353.68      4.26 o 
   3   0   7        0.83        1.02      0.26 o 
   4   0   7      145.49      142.57      2.28 o 
   5   0   7        5.43        6.08      0.52 o 
   6   0   7       86.73       81.19      1.72 o 
   7   0   7        0.28        0.39      0.55 o 
   8   0   7        5.39        5.05      0.68 o 
   9   0   7       34.93       34.33      2.53 o 
  10   0   7        1.65        1.89      0.71 o 
  -9   1   7        0.83        0.64      1.00 o 
  -8   1   7        0.14        0.60      0.88 o 
  -7   1   7        0.88        1.29      0.58 o 
  -6   1   7       38.62       38.46      1.44 o 
  -5   1   7       68.87       55.20      1.30 o 
  -4   1   7        9.80        8.54      0.55 o 
  -3   1   7        1.35        0.82      0.46 o 
  -2   1   7       22.93       35.97      0.80 o 
  -1   1   7       68.88       76.27      1.60 o 
   0   1   7      156.70      156.39      2.69 o 
   1   1   7      152.52      169.92      3.33 o 
   2   1   7        7.82        6.54      0.63 o 
   3   1   7       12.69       11.31      0.52 o 
   4   1   7      238.47      241.09      3.81 o 
   5   1   7        0.37        0.27      0.24 o 
   6   1   7      171.01      171.63      2.78 o 
   7   1   7        2.68        1.71      0.45 o 
   8   1   7        3.41        4.55      0.62 o 
   9   1   7      140.06      131.53      3.48 o 
  10   1   7       24.30       23.80      1.67 o 
  -9   2   7        0.05        0.00      0.95 o 
  -8   2   7        7.47       11.16      1.80 o 
  -7   2   7       28.11       27.34      2.30 o 
  -6   2   7       30.59       34.71      1.12 o 
  -5   2   7        0.76        0.85      0.30 o 
  -4   2   7        0.03        0.46      0.26 o 
  -3   2   7       45.87       46.47      1.32 o 
  -2   2   7      194.80      207.03      2.51 o 
  -1   2   7       29.49       25.05      0.72 o 
   0   2   7       44.58       51.48      1.29 o 
   1   2   7       97.81      109.61      2.12 o 
   2   2   7        0.16        0.05      0.26 o 
   3   2   7        8.18        7.59      0.69 o 
   4   2   7        1.55        2.77      0.40 o 
   5   2   7        2.35        1.82      0.33 o 
   6   2   7        2.92        3.15      0.41 o 
   7   2   7        2.62        4.01      1.14 o 
   8   2   7        4.44        3.26      0.56 o 
   9   2   7       14.88       11.81      0.96 o 
  10   2   7       41.89       39.66      1.83 o 
  -8   3   7        0.29       -0.49      0.90 o 
  -7   3   7       37.82       39.29      1.70 o 
  -6   3   7        4.41        5.07      0.62 o 
  -5   3   7       57.12       49.97      1.33 o 
  -4   3   7      166.25      152.59      2.52 o 
  -3   3   7      738.90      702.97      8.26 o 
  -2   3   7      141.12      122.95      1.73 o 
  -1   3   7      885.79      899.97     10.35 o 
   0   3   7      120.25      126.96      2.43 o 
   1   3   7        8.08        5.48      0.51 o 
   2   3   7       16.58       21.92      0.86 o 
   3   3   7       79.51       80.09      2.90 o 
   4   3   7       51.38       53.66      1.70 o 
   5   3   7      259.58      255.94      7.48 o 
   6   3   7       64.17       67.06      1.52 o 
   7   3   7        6.53        6.88      0.60 o 
   8   3   7        4.85        3.95      0.59 o 
   9   3   7        0.00        0.28      0.42 o 
  10   3   7        0.35        0.04      0.50 o 
  -7   4   7       79.75       88.63      2.73 o 
  -6   4   7       12.27       12.31      1.11 o 
  -5   4   7        5.18        4.03      0.71 o 
  -4   4   7      128.51      132.60      2.35 o 
  -3   4   7      200.99      194.95      2.97 o 
  -2   4   7       26.76       26.46      0.84 o 
  -1   4   7       26.97       28.05      0.65 o 
   0   4   7       48.90       57.33      1.21 o 
   1   4   7      226.20      211.57      3.63 o 
   2   4   7       18.29       17.24      2.03 o 
   3   4   7       28.86       44.23      1.58 o 
   4   4   7      207.09      214.59      4.43 o 
   5   4   7      549.58      534.64      9.27 o 
   6   4   7        5.13        4.02      1.01 o 
   7   4   7       76.76       77.17      2.97 o 
   8   4   7        0.87        0.23      0.37 o 
   9   4   7       14.58       16.02      1.11 o 
  10   4   7        1.72        2.39      1.36 o 
  -7   5   7       14.09       18.06      1.92 o 
  -6   5   7       33.13       31.55      2.08 o 
  -5   5   7        1.84        1.26      0.54 o 
  -4   5   7       78.16       76.22      2.32 o 
  -3   5   7       18.05       18.66      1.14 o 
  -2   5   7       20.97       21.40      1.18 o 
  -1   5   7      398.35      378.15      4.59 o 
   0   5   7      271.19      260.21      3.39 o 
   1   5   7        8.03        8.00      0.59 o 
   2   5   7        1.60        4.09      0.62 o 
   3   5   7      454.17      449.72      8.06 o 
   4   5   7        0.30        1.32      0.50 o 
   5   5   7       15.97       10.65      1.51 o 
   6   5   7       29.24       32.40      2.27 o 
   7   5   7        0.62        0.57      0.68 o 
   8   5   7      192.75      202.04      4.86 o 
   9   5   7        4.89        5.81      0.73 o 
  10   5   7       22.68       26.37      1.58 o 
  -7   6   7        0.06       -0.26      0.67 o 
  -6   6   7       20.17       20.55      2.04 o 
  -5   6   7       98.75       95.95      3.90 o 
  -4   6   7        1.76        0.66      0.49 o 
  -3   6   7      281.45      283.87      5.69 o 
  -2   6   7       68.20       58.53      1.99 o 
  -1   6   7       19.13       16.99      0.59 o 
   0   6   7       71.77       61.01      1.45 o 
   1   6   7       19.13       21.61      0.89 o 
   2   6   7        4.54        5.10      0.57 o 
   3   6   7      433.42      422.14      7.83 o 
   4   6   7       31.94       32.84      1.72 o 
   5   6   7        3.19        1.92      0.87 o 
   6   6   7       39.15       35.28      1.65 o 
   7   6   7        3.30        4.13      1.20 o 
   8   6   7       34.19       34.05      1.98 o 
   9   6   7       32.03       32.96      1.82 o 
  10   6   7       11.97       11.91      1.04 o 
  -6   7   7       21.09       22.89      2.26 o 
  -5   7   7        3.88        4.07      1.07 o 
  -4   7   7        0.45        0.93      1.01 o 
  -3   7   7      233.29      231.89      5.83 o 
  -2   7   7       19.87       21.90      1.74 o 
  -1   7   7       12.38       12.96      0.82 o 
   0   7   7       31.84       26.65      0.84 o 
   1   7   7      198.41      186.41      3.32 o 
   2   7   7       52.48       45.30      2.15 o 
   3   7   7      326.43      314.84      4.97 o 
   4   7   7      114.08      102.76      4.20 o 
   5   7   7       18.11       16.18      1.36 o 
   6   7   7        1.96        0.78      0.48 o 
   7   7   7       16.67       17.03      2.15 o 
   8   7   7        3.14        3.60      1.19 o 
   9   7   7        6.65        8.58      1.17 o 
  10   7   7        0.02        0.25      0.47 o 
  -5   8   7        0.07       -0.25      0.64 o 
  -4   8   7       12.99       14.69      1.36 o 
  -3   8   7        0.71        1.62      0.64 o 
  -2   8   7       65.88       64.09      2.33 o 
  -1   8   7       14.58       14.66      1.61 o 
   0   8   7       33.81       34.84      0.94 o 
   1   8   7        0.12        0.75      0.26 o 
   2   8   7       45.96       41.25      1.17 o 
   3   8   7       43.29       38.72      1.37 o 
   4   8   7       45.90       41.23      1.44 o 
   5   8   7        2.44        2.73      0.69 o 
   6   8   7       91.64       82.40      2.83 o 
   7   8   7       39.57       37.09      1.88 o 
   8   8   7       60.13       61.06      3.68 o 
   9   8   7       64.57       62.98      3.86 o 
  10   8   7       11.06       11.68      1.40 o 
  -4   9   7       71.82       77.80      3.79 o 
  -3   9   7      114.12      120.39      3.57 o 
  -2   9   7       12.66       12.77      1.28 o 
  -1   9   7        4.30        3.95      0.57 o 
   0   9   7        5.26        5.13      0.46 o 
   1   9   7       95.62       98.74      2.23 o 
   2   9   7      123.05      118.17      2.27 o 
   3   9   7      220.60      206.91      3.32 o 
   4   9   7        2.65        2.86      0.53 o 
   5   9   7        0.48        0.98      0.57 o 
   6   9   7        6.40        6.33      1.02 o 
   7   9   7        0.11        0.49      0.53 o 
   8   9   7        0.22        0.36      0.93 o 
   9   9   7       16.52       15.83      2.40 o 
  10   9   7        7.22        9.19      1.31 o 
  -3  10   7       30.74       32.37      1.85 o 
  -2  10   7        3.77        4.35      1.48 o 
  -1  10   7        7.73        8.48      1.10 o 
   0  10   7       53.76       60.29      1.95 o 
   1  10   7        5.67        7.19      0.66 o 
   2  10   7        0.43        0.68      0.33 o 
   3  10   7       13.52       13.06      0.86 o 
   4  10   7       16.76       16.55      0.97 o 
   5  10   7       28.80       24.98      1.08 o 
   6  10   7        1.44        1.38      0.51 o 
   7  10   7        1.96        1.81      0.78 o 
   8  10   7        4.91        7.56      1.90 o 
   9  10   7       22.00       20.53      2.78 o 
  -2  11   7       16.31       21.72      1.79 o 
  -1  11   7        0.30        0.04      0.40 o 
   0  11   7       20.11       21.07      1.33 o 
   1  11   7       14.17       15.39      0.97 o 
   2  11   7       85.37       91.19      2.42 o 
   3  11   7        0.20        0.27      0.34 o 
   4  11   7        0.12        0.42      0.62 o 
   5  11   7       50.48       51.43      2.97 o 
   6  11   7        0.73        0.86      0.49 o 
   7  11   7       55.28       60.57      2.14 o 
   8  11   7        0.99        0.20      0.51 o 
   0  12   7        2.53        2.04      0.70 o 
   1  12   7       23.67       30.60      4.87 o 
   2  12   7        0.13        0.01      0.36 o 
   3  12   7        0.00        0.37      0.40 o 
   4  12   7       14.16       14.60      1.03 o 
   5  12   7        7.86       11.03      1.08 o 
   6  12   7        3.68        5.57      0.98 o 
   7  12   7        1.40        8.43      7.96 o 
   3  13   7       34.92       34.90      1.42 o 
   4  13   7        0.17       -0.17      0.40 o 
   5  13   7       10.21       11.48      0.98 o 
  -5 -11   8      103.95      121.01      3.05 o 
  -4 -11   8      115.45      118.08      3.00 o 
  -3 -11   8       18.92       18.78      1.33 o 
  -2 -11   8       15.62       14.82      0.97 o 
  -1 -11   8       13.50       13.82      1.34 o 
  -7 -10   8        1.21        1.99      0.76 o 
  -6 -10   8        3.64        4.51      1.38 o 
  -5 -10   8       56.90       55.98      2.42 o 
  -4 -10   8        5.93        6.80      0.81 o 
  -3 -10   8       53.80       53.57      1.83 o 
  -2 -10   8       10.87       11.80      0.83 o 
  -1 -10   8        2.74        2.24      0.46 o 
   0 -10   8        4.61        4.05      0.78 o 
   1 -10   8        4.10        5.17      0.93 o 
   2 -10   8       13.20       13.35      2.03 o 
  -8  -9   8       26.73       27.10      1.85 o 
  -7  -9   8       24.21       24.41      1.85 o 
  -6  -9   8        3.45        3.43      0.78 o 
  -5  -9   8        0.79        1.69      0.49 o 
  -4  -9   8       43.98       45.26      1.61 o 
  -3  -9   8        4.14        4.44      0.77 o 
  -2  -9   8       15.49       13.72      0.85 o 
  -1  -9   8       88.76       91.91      2.21 o 
   0  -9   8       39.41       37.83      1.72 o 
   1  -9   8        0.29        0.35      0.48 o 
   2  -9   8       12.70       13.43      2.06 o 
   3  -9   8        0.81        1.15      0.65 o 
  -8  -8   8        9.51       11.08      2.44 o 
  -7  -8   8        0.26       -0.04      0.65 o 
  -6  -8   8      121.22      128.06      3.67 o 
  -5  -8   8        0.63        1.17      0.42 o 
  -4  -8   8       70.84       67.07      1.90 o 
  -3  -8   8       68.07       59.98      1.77 o 
  -2  -8   8        1.63        1.30      0.37 o 
  -1  -8   8       85.12       86.75      1.81 o 
   0  -8   8       58.84       59.11      1.45 o 
   1  -8   8       28.57       29.01      1.49 o 
   2  -8   8       23.71       24.10      2.57 o 
   3  -8   8        4.54        4.23      1.28 o 
   4  -8   8        0.01       -0.01      0.49 o 
  -9  -7   8        0.18        0.13      0.57 o 
  -8  -7   8        0.27        0.48      0.52 o 
  -7  -7   8        1.72        1.02      0.56 o 
  -6  -7   8        6.74        9.52      1.47 o 
  -5  -7   8       18.08       21.52      1.26 o 
  -4  -7   8       21.81       21.53      1.19 o 
  -3  -7   8       10.05        7.42      0.69 o 
  -2  -7   8       13.34       13.28      0.69 o 
  -1  -7   8        0.11        0.26      0.24 o 
   0  -7   8       41.86       39.76      1.10 o 
   1  -7   8        0.07       -0.09      0.38 o 
   2  -7   8       17.68       17.80      1.32 o 
   3  -7   8        0.30        0.37      0.48 o 
   4  -7   8        0.88        0.77      0.56 o 
   5  -7   8       59.17       55.06      2.24 o 
  -9  -6   8        0.60        1.12      0.61 o 
  -8  -6   8       34.76       37.30      2.93 o 
  -7  -6   8       51.86       51.36      2.19 o 
  -6  -6   8        1.63        2.42      0.80 o 
  -5  -6   8        8.31        9.14      1.36 o 
  -4  -6   8       56.64       58.96      1.62 o 
  -3  -6   8        4.03        4.57      0.54 o 
  -2  -6   8       52.78       40.43      1.04 o 
  -1  -6   8       19.16       16.20      0.66 o 
   0  -6   8       18.29       21.54      0.86 o 
   1  -6   8       36.49       33.47      1.43 o 
   2  -6   8       48.58       50.00      1.82 o 
   3  -6   8       51.06       53.05      1.97 o 
   4  -6   8        2.38        2.15      0.49 o 
   5  -6   8       68.75       71.21      2.78 o 
   6  -6   8       42.04       43.37      1.61 o 
  -9  -5   8       26.91       25.24      1.72 o 
  -8  -5   8       44.34       54.28      2.30 o 
  -7  -5   8        0.00       -0.18      0.40 o 
  -6  -5   8       14.40       11.12      1.48 o 
  -5  -5   8        0.10       -0.25      0.46 o 
  -4  -5   8       86.71       87.08      2.33 o 
  -3  -5   8       69.38       64.02      3.27 o 
  -2  -5   8       45.86       37.35      0.94 o 
  -1  -5   8       33.77       25.46      0.78 o 
   0  -5   8       24.50       29.62      0.98 o 
   1  -5   8        9.87        9.23      0.65 o 
   2  -5   8        0.14       -0.17      0.45 o 
   3  -5   8        0.02        0.21      0.30 o 
   4  -5   8       57.05       60.11      1.77 o 
   5  -5   8        1.41        1.47      0.47 o 
   6  -5   8       38.03       41.18      1.51 o 
   7  -5   8        1.14        2.17      0.71 o 
  -9  -4   8        4.23        4.64      0.90 o 
  -8  -4   8       17.84       19.41      1.56 o 
  -7  -4   8       33.90       38.58      2.05 o 
  -6  -4   8       10.70        8.74      0.99 o 
  -5  -4   8       89.85       40.54      2.28 o 
  -4  -4   8       28.36       28.57      1.31 o 
  -3  -4   8       23.38       25.73      1.11 o 
  -2  -4   8      194.06      186.37      3.82 o 
  -1  -4   8      326.04      294.96      4.27 o 
   0  -4   8        9.57        9.03      0.59 o 
   1  -4   8       96.44      108.70      2.44 o 
   2  -4   8      450.76      447.16      7.90 o 
   3  -4   8       13.25       13.84      0.84 o 
   4  -4   8      218.48      210.09      3.64 o 
   5  -4   8        2.78        2.75      0.52 o 
   6  -4   8       27.41       31.20      1.28 o 
   7  -4   8       69.70       80.79      2.21 o 
  -9  -3   8       17.91       17.84      2.42 o 
  -8  -3   8       55.35       53.49      2.21 o 
  -7  -3   8       85.16       91.27      2.89 o 
  -6  -3   8       11.09       11.82      1.12 o 
  -5  -3   8      151.17      143.58      3.65 o 
  -4  -3   8     1008.16      964.41     16.57 o 
  -3  -3   8        1.49        2.18      0.60 o 
  -2  -3   8       62.94       56.99      1.71 o 
  -1  -3   8       25.92       26.09      1.06 o 
   0  -3   8       80.05       88.08      1.71 o 
   1  -3   8      219.59      221.01      3.11 o 
   2  -3   8      510.59      529.42      5.64 o 
   3  -3   8        6.92        6.78      0.53 o 
   4  -3   8      120.29      119.48      2.19 o 
   5  -3   8       22.74       23.78      0.96 o 
   6  -3   8       29.05       30.15      1.87 o 
   7  -3   8      270.36      259.99      4.51 o 
   8  -3   8       10.99       13.76      1.30 o 
  -9  -2   8       49.34       55.98      3.71 o 
  -8  -2   8        9.46        8.65      1.07 o 
  -7  -2   8       79.47       79.85      2.63 o 
  -6  -2   8        4.29        3.14      1.26 o 
  -5  -2   8       36.53       32.49      1.50 o 
  -4  -2   8      512.95      510.63     14.53 o 
  -3  -2   8      237.35      246.00      4.55 o 
  -2  -2   8       10.65       14.59      0.79 o 
  -1  -2   8        3.69        2.94      0.32 o 
   0  -2   8       33.34       39.55      0.98 o 
   1  -2   8       10.47        7.36      0.40 o 
   2  -2   8      275.66      285.04      3.29 o 
   3  -2   8      454.13      467.31      5.77 o 
   4  -2   8       17.59       15.99      0.79 o 
   5  -2   8        2.59        3.05      0.44 o 
   6  -2   8       26.96       21.35      1.26 o 
   7  -2   8       50.52       47.58      1.59 o 
   8  -2   8      114.06      108.73      2.63 o 
  -9  -1   8      105.69      118.59      5.59 o 
  -8  -1   8      143.74      145.02      3.92 o 
  -7  -1   8        9.05        7.11      0.92 o 
  -6  -1   8        0.93        1.59      0.53 o 
  -5  -1   8        5.36        2.50      0.47 o 
  -4  -1   8       14.80       13.34      1.09 o 
  -3  -1   8      482.94      451.84      6.52 o 
  -2  -1   8       24.72       26.72      1.02 o 
  -1  -1   8      122.41      133.09      2.49 o 
   0  -1   8      390.45      439.78      4.93 o 
   1  -1   8      103.47      112.80      1.57 o 
   2  -1   8      446.88      476.19      5.62 o 
   3  -1   8      366.67      385.21      4.89 o 
   4  -1   8      103.43       95.17      1.82 o 
   5  -1   8        6.02        4.83      0.51 o 
   6  -1   8       55.16       52.17      1.42 o 
   7  -1   8        4.88        4.26      0.62 o 
   8  -1   8        0.07        0.20      0.42 o 
   9  -1   8        3.56        2.84      1.17 o 
  -9   0   8       16.64       19.40      2.50 o 
  -8   0   8        0.26        0.50      0.86 o 
  -7   0   8        0.05       -0.08      0.93 o 
  -6   0   8       53.06       44.82      1.84 o 
  -5   0   8        1.41        1.11      0.49 o 
  -4   0   8        1.08        1.85      0.42 o 
  -3   0   8       79.85       84.08      3.89 o 
  -2   0   8        0.00        0.29      0.35 o 
  -1   0   8      153.68      177.65      2.65 o 
   0   0   8      506.68      522.74      6.79 o 
   1   0   8      293.27      336.74      4.67 o 
   2   0   8      385.55      424.18      5.54 o 
   3   0   8      321.94      348.04      3.91 o 
   4   0   8       10.28       12.69      0.82 o 
   5   0   8      300.56      296.50      4.14 o 
   6   0   8       14.44       15.89      0.88 o 
   7   0   8       24.70       23.09      1.09 o 
   8   0   8        0.66        1.03      0.46 o 
   9   0   8        0.02       -0.14      0.48 o 
  -9   1   8        0.52        2.15      1.12 o 
  -8   1   8       36.11       35.49      2.82 o 
  -7   1   8        9.88       10.11      1.16 o 
  -6   1   8       90.42       76.55      2.53 o 
  -5   1   8       38.13       39.18      1.43 o 
  -4   1   8       82.57       88.71      2.15 o 
  -3   1   8        6.72        8.48      0.76 o 
  -2   1   8       44.05       47.91      1.27 o 
  -1   1   8      167.54      157.80      2.23 o 
   0   1   8      155.15      156.52      2.26 o 
   1   1   8       36.42       40.95      1.05 o 
   2   1   8       99.27      114.10      2.06 o 
   3   1   8      236.12      236.50      3.27 o 
   4   1   8       31.19       33.39      0.98 o 
   5   1   8        2.17        1.48      0.33 o 
   6   1   8       24.06       22.91      0.90 o 
   7   1   8        2.02        1.83      0.46 o 
   8   1   8       35.02       34.99      1.37 o 
   9   1   8        2.38        3.07      0.76 o 
  10   1   8       16.38       15.66      1.40 o 
  -8   2   8        3.29        5.73      1.48 o 
  -7   2   8       38.92       46.40      3.00 o 
  -6   2   8       59.48       55.56      2.14 o 
  -5   2   8       15.46       16.63      1.10 o 
  -4   2   8      233.87      228.13      5.23 o 
  -3   2   8       89.36       83.89      1.99 o 
  -2   2   8      671.03      623.47     22.86 o 
  -1   2   8       24.63       18.42      0.80 o 
   0   2   8        3.15        2.77      0.41 o 
   1   2   8        0.04        0.02      0.22 o 
   2   2   8       42.69       55.64      1.45 o 
   3   2   8        7.43       10.85      1.15 o 
   4   2   8       39.58       41.26      1.22 o 
   5   2   8       11.31        6.79      0.56 o 
   6   2   8       46.34       46.16      1.28 o 
   7   2   8        1.08        1.58      0.45 o 
   8   2   8       10.36        8.41      0.85 o 
   9   2   8        2.51        2.26      0.55 o 
  10   2   8       39.95       38.87      1.88 o 
  -8   3   8       91.06      110.66      5.06 o 
  -7   3   8      185.11      201.15      6.92 o 
  -6   3   8        0.40        0.51      0.62 o 
  -5   3   8        0.09       -0.01      0.29 o 
  -4   3   8      100.91       93.13      3.01 o 
  -3   3   8       48.66       55.17      1.31 o 
  -2   3   8       37.82       35.59      1.15 o 
  -1   3   8      103.63      102.23      2.17 o 
   0   3   8       10.61        6.28      0.58 o 
   1   3   8       24.67       35.53      1.54 o 
   2   3   8       85.39       81.06      3.82 o 
   3   3   8        0.64       -0.11      0.30 o 
   4   3   8       14.47       18.57      1.04 o 
   5   3   8      177.95      175.41      5.87 o 
   6   3   8       21.16       19.23      0.98 o 
   7   3   8       52.67       49.98      2.04 o 
   8   3   8      214.86      211.99      4.61 o 
   9   3   8        0.93        1.32      0.53 o 
  10   3   8        0.44        0.20      0.53 o 
  -6   4   8       35.23       31.16      2.86 o 
  -5   4   8        0.11        0.05      0.58 o 
  -4   4   8        0.34       -0.05      0.37 o 
  -3   4   8        1.98        1.61      0.49 o 
  -2   4   8       85.19       89.02      2.07 o 
  -1   4   8      606.74      615.76      6.44 o 
   0   4   8      241.21      215.31      4.40 o 
   1   4   8      122.82      127.86      3.07 o 
   2   4   8      425.20      453.83      8.06 o 
   3   4   8       17.17       14.45      1.01 o 
   4   4   8      111.71      112.41      2.90 o 
   5   4   8      215.44      201.24      4.35 o 
   6   4   8      101.25       95.60      4.19 o 
   7   4   8      163.20      164.72      3.24 o 
   8   4   8      115.95      111.74      2.61 o 
   9   4   8        2.13        3.00      0.64 o 
  10   4   8        0.36        0.18      0.55 o 
  -7   5   8       25.40       27.53      2.08 o 
  -6   5   8      188.55      190.59      5.96 o 
  -5   5   8        5.72        5.90      1.02 o 
  -4   5   8       33.54       37.09      1.64 o 
  -3   5   8        8.81       12.04      1.04 o 
  -2   5   8        3.99        2.50      1.07 o 
  -1   5   8      268.15      261.56      3.83 o 
   0   5   8        2.20        2.46      0.37 o 
   1   5   8       25.04       29.02      1.36 o 
   2   5   8      368.06      390.10      7.22 o 
   3   5   8        0.66       -0.02      0.37 o 
   4   5   8        2.20        1.48      0.49 o 
   5   5   8       65.71       66.63      3.74 o 
   6   5   8       19.91       17.72      2.06 o 
   7   5   8      184.74      172.73      6.34 o 
   8   5   8        0.25        0.69      0.41 o 
   9   5   8      393.63      381.36      6.17 o 
  10   5   8        2.09        2.81      0.91 o 
  -6   6   8       47.92       49.82      2.78 o 
  -5   6   8      106.80      116.01      3.29 o 
  -4   6   8       56.61       52.24      2.09 o 
  -3   6   8       30.66       30.08      3.65 o 
  -2   6   8      112.93      101.87      2.82 o 
  -1   6   8       17.15       19.88      0.91 o 
   0   6   8      147.44      140.35      2.63 o 
   1   6   8       34.10       29.12      1.06 o 
   2   6   8      786.16      730.97     12.45 o 
   3   6   8       55.64       63.16      2.20 o 
   4   6   8       35.56       30.28      2.07 o 
   5   6   8        9.88        6.59      1.12 o 
   6   6   8      139.70      140.32      3.68 o 
   7   6   8        1.45        0.98      0.85 o 
   8   6   8        9.21       10.67      1.41 o 
   9   6   8        0.04       -0.26      0.39 o 
  10   6   8       12.52       13.33      1.36 o 
  -5   7   8        0.04        0.83      0.67 o 
  -4   7   8      239.23      238.42      5.33 o 
  -3   7   8        0.18        0.94      0.56 o 
  -2   7   8      159.98      163.23      4.02 o 
  -1   7   8        1.37        0.42      0.32 o 
   0   7   8        5.15        3.26      0.44 o 
   1   7   8       20.13       21.57      0.99 o 
   2   7   8      110.84      103.62      2.31 o 
   3   7   8      714.73      666.30     11.74 o 
   4   7   8        4.15        5.83      0.88 o 
   5   7   8        0.70        1.69      0.59 o 
   6   7   8      117.23      120.65      3.48 o 
   7   7   8        4.00        3.89      1.18 o 
   8   7   8       10.14        8.18      1.68 o 
   9   7   8       34.60       32.83      1.92 o 
  10   7   8        2.67        3.59      0.68 o 
  -5   8   8       14.90       16.90      1.99 o 
  -4   8   8        7.68       10.99      1.42 o 
  -3   8   8      134.25      144.97      3.92 o 
  -2   8   8        0.36        0.43      0.50 o 
  -1   8   8       73.66       71.96      1.94 o 
   0   8   8       60.46       56.72      1.47 o 
   1   8   8       36.91       38.39      1.14 o 
   2   8   8        5.92        6.97      0.70 o 
   3   8   8       65.05       62.61      1.81 o 
   4   8   8       46.63       46.36      2.05 o 
   5   8   8       24.22       21.28      1.66 o 
   6   8   8      115.80      112.72      3.46 o 
   7   8   8       62.24       56.52      3.53 o 
   8   8   8        6.76        7.38      1.66 o 
   9   8   8        3.64        1.99      1.15 o 
  10   8   8        1.80        3.11      0.94 o 
  -4   9   8       11.50       12.35      1.75 o 
  -3   9   8       16.67       17.69      1.54 o 
  -2   9   8       32.39       34.78      1.84 o 
  -1   9   8        3.59        3.19      0.55 o 
   0   9   8      108.61      107.34      2.47 o 
   1   9   8       12.53       14.64      0.86 o 
   2   9   8       30.25       27.15      1.17 o 
   3   9   8        7.22        8.36      1.37 o 
   4   9   8        5.13        5.55      0.97 o 
   5   9   8       33.98       16.92      2.10 o 
   6   9   8        0.30        0.42      0.53 o 
   7   9   8        4.89        3.47      1.67 o 
   8   9   8        0.00        0.29      0.92 o 
   9   9   8        0.03        1.28      1.21 o 
  -3  10   8        1.89        3.14      0.82 o 
  -2  10   8       87.11       93.70      3.22 o 
  -1  10   8       48.94       47.99      2.57 o 
   0  10   8        5.18        4.99      0.67 o 
   1  10   8       28.30       25.80      1.14 o 
   2  10   8        0.05        0.43      0.33 o 
   3  10   8       11.77       12.04      0.86 o 
   4  10   8        4.07        2.85      0.50 o 
   5  10   8        0.05       -0.19      0.38 o 
   6  10   8        0.22       -0.41      0.55 o 
   7  10   8       11.13        7.99      1.20 o 
   8  10   8        0.04       -0.87      0.87 o 
   9  10   8       42.34       43.18      3.59 o 
  -1  11   8        1.45        1.70      0.74 o 
   0  11   8        9.90       12.07      1.28 o 
   1  11   8        7.05        7.89      1.13 o 
   2  11   8        0.71        0.46      0.38 o 
   3  11   8        1.44        2.56      0.51 o 
   4  11   8       23.39       23.29      1.17 o 
   5  11   8       11.41       11.75      0.90 o 
   6  11   8       63.78       63.63      2.19 o 
   7  11   8        0.92        1.35      0.54 o 
   8  11   8        2.64        3.56      1.52 o 
   1  12   8        1.29        2.03      0.75 o 
   2  12   8        2.65        3.97      0.90 o 
   3  12   8       26.36       29.65      1.31 o 
   4  12   8        2.45        2.30      0.52 o 
   5  12   8       44.06       45.30      2.31 o 
   6  12   8        1.73        1.77      0.63 o 
   7  12   8        0.08        0.26      0.95 o 
  -6 -10   9        0.12       -0.22      0.52 o 
  -5 -10   9        2.66        2.05      0.61 o 
  -4 -10   9       75.24       81.21      2.35 o 
  -3 -10   9        4.04        4.62      0.73 o 
  -2 -10   9       12.41       10.20      0.95 o 
  -1 -10   9       33.18       32.81      2.20 o 
   0 -10   9       16.62       17.97      1.48 o 
   1 -10   9       64.17       68.10      3.45 o 
  -7  -9   9        2.33        4.40      1.22 o 
  -6  -9   9        1.73        3.12      1.07 o 
  -5  -9   9        3.00        3.30      1.01 o 
  -4  -9   9       63.84       64.38      2.80 o 
  -3  -9   9       62.99       67.69      2.02 o 
  -2  -9   9        7.21        6.43      0.78 o 
  -1  -9   9       50.95       52.66      1.44 o 
   0  -9   9        7.04        5.32      0.86 o 
   1  -9   9       18.94       17.79      1.45 o 
   2  -9   9        3.87        4.38      0.89 o 
  -8  -8   9        7.01        7.33      1.98 o 
  -7  -8   9       20.34       15.51      2.01 o 
  -6  -8   9        1.24        1.16      0.79 o 
  -5  -8   9        0.23        0.16      0.48 o 
  -4  -8   9       10.21        9.75      0.87 o 
  -3  -8   9        0.26        0.51      0.39 o 
  -2  -8   9        6.43        5.12      0.67 o 
  -1  -8   9        0.00       -0.26      0.26 o 
   0  -8   9       98.77       93.77      2.75 o 
   1  -8   9       58.64       56.45      2.14 o 
   2  -8   9        8.33        7.34      1.36 o 
   3  -8   9       13.15       14.55      1.35 o 
   4  -8   9       31.22       31.88      4.88 o 
  -8  -7   9       19.19       20.03      1.73 o 
  -7  -7   9        5.36        4.66      1.16 o 
  -6  -7   9       18.86       19.24      2.08 o 
  -5  -7   9        0.06        0.60      0.69 o 
  -4  -7   9       28.48       24.66      1.46 o 
  -3  -7   9        0.01        0.21      0.36 o 
  -2  -7   9        3.85        4.46      0.58 o 
  -1  -7   9       77.97       73.98      1.60 o 
   0  -7   9       15.76       18.98      1.07 o 
   1  -7   9       75.84       69.95      2.27 o 
   2  -7   9      243.97      235.61      5.10 o 
   3  -7   9        6.73        5.91      0.88 o 
   4  -7   9       19.72       18.87      2.78 o 
   5  -7   9       23.21       23.87      1.74 o 
  -8  -6   9        0.68        1.70      0.66 o 
  -7  -6   9       22.13       21.56      1.67 o 
  -6  -6   9       10.10       10.15      1.50 o 
  -5  -6   9      184.35      174.41      5.95 o 
  -4  -6   9       64.14       65.44      2.12 o 
  -3  -6   9       36.52       29.55      2.09 o 
  -2  -6   9        3.41        3.90      0.64 o 
  -1  -6   9        5.63        5.22      0.69 o 
   0  -6   9       15.76       14.90      1.00 o 
   1  -6   9       64.59       63.12      2.05 o 
   2  -6   9       83.73       77.86      2.42 o 
   3  -6   9        4.57        4.10      0.73 o 
   4  -6   9       53.39       58.84      3.72 o 
   5  -6   9       13.21       12.84      1.39 o 
   6  -6   9        3.29        3.40      0.81 o 
  -9  -5   9       17.08       21.72      1.77 o 
  -8  -5   9       48.27       57.11      3.78 o 
  -7  -5   9       18.35       18.29      1.53 o 
  -6  -5   9        0.20       -0.13      0.55 o 
  -5  -5   9        6.08        5.38      1.08 o 
  -4  -5   9        0.37        0.85      0.41 o 
  -3  -5   9       76.97       77.69      2.54 o 
  -2  -5   9      256.32      223.32      4.59 o 
  -1  -5   9       20.95       19.67      0.81 o 
   0  -5   9        3.00        2.57      0.40 o 
   1  -5   9        5.55        5.60      0.71 o 
   2  -5   9        2.03        2.67      0.57 o 
   3  -5   9        9.00        8.58      0.91 o 
   4  -5   9       73.36       82.15      2.57 o 
   5  -5   9       13.48       11.69      0.97 o 
   6  -5   9        1.58        1.09      0.49 o 
  -9  -4   9        7.62       10.23      1.25 o 
  -8  -4   9      124.35      133.36      3.88 o 
  -7  -4   9       51.52       48.54      2.13 o 
  -6  -4   9       35.02       31.61      2.19 o 
  -5  -4   9        7.93        7.69      1.24 o 
  -4  -4   9       83.98       83.16      3.47 o 
  -3  -4   9      370.60      360.55      8.89 o 
  -2  -4   9      127.48      109.78      2.70 o 
  -1  -4   9        9.87       15.34      0.68 o 
   0  -4   9       27.87       27.72      1.70 o 
   1  -4   9      216.98      218.67      8.54 o 
   2  -4   9       59.72       61.30      1.97 o 
   3  -4   9        1.64        1.26      0.47 o 
   4  -4   9       10.18       11.51      0.84 o 
   5  -4   9       39.52       38.78      1.39 o 
   6  -4   9        8.60        9.12      0.87 o 
   7  -4   9        7.35        6.65      1.23 o 
  -9  -3   9        6.30        4.71      1.63 o 
  -8  -3   9        2.48        4.54      1.10 o 
  -7  -3   9        3.45        3.93      0.99 o 
  -6  -3   9       22.00        7.94      1.44 o 
  -5  -3   9       63.49       60.33      2.21 o 
  -4  -3   9       51.31       49.08      1.93 o 
  -3  -3   9        5.11        6.33      0.67 o 
  -2  -3   9       11.87       11.39      1.67 o 
  -1  -3   9      105.67       90.13      1.74 o 
   0  -3   9       41.47       38.67      1.84 o 
   1  -3   9       70.03       65.91      1.51 o 
   2  -3   9      216.35      199.94      4.09 o 
   3  -3   9       24.54       27.03      1.00 o 
   4  -3   9       21.48       22.73      0.99 o 
   5  -3   9       26.12       27.44      1.18 o 
   6  -3   9      146.66      143.14      4.67 o 
   7  -3   9       16.06       14.64      1.07 o 
   8  -3   9      144.59      146.25      4.06 o 
  -9  -2   9        7.36        9.83      2.01 o 
  -8  -2   9       26.98       28.96      2.30 o 
  -7  -2   9        0.68        0.19      0.47 o 
  -6  -2   9       69.28       64.44      2.32 o 
  -5  -2   9       63.27       62.98      2.26 o 
  -4  -2   9      273.20      260.24      5.64 o 
  -3  -2   9      205.77      191.61      3.35 o 
  -2  -2   9        1.71        1.99      0.65 o 
  -1  -2   9        4.41        5.36      0.44 o 
   0  -2   9        0.16        0.29      0.36 o 
   1  -2   9      134.02      140.43      2.24 o 
   2  -2   9      502.40      501.09      6.23 o 
   3  -2   9       24.98       26.82      0.90 o 
   4  -2   9       88.83       86.75      2.01 o 
   5  -2   9        8.19        8.00      0.67 o 
   6  -2   9        4.40        3.42      0.57 o 
   7  -2   9        0.01        0.41      0.44 o 
   8  -2   9       24.96       22.17      2.20 o 
  -9  -1   9      126.54      130.69      5.96 o 
  -8  -1   9        2.49        3.24      0.80 o 
  -7  -1   9       16.63       15.10      3.18 o 
  -6  -1   9       78.37       75.52      2.54 o 
  -5  -1   9       32.49       29.90      1.26 o 
  -4  -1   9       95.72       77.57      5.90 o 
  -3  -1   9       21.53       20.26      1.18 o 
  -2  -1   9        3.43        5.46      0.59 o 
  -1  -1   9       35.81       34.02      1.32 o 
   0  -1   9       28.15       30.76      0.91 o 
   1  -1   9      131.54      144.49      2.31 o 
   2  -1   9      871.39      921.18      9.27 o 
   3  -1   9      131.55      130.61      2.20 o 
   4  -1   9        0.34        0.50      0.28 o 
   5  -1   9       14.51       12.10      0.77 o 
   6  -1   9        8.51        6.93      0.70 o 
   7  -1   9        3.38        4.08      0.62 o 
   8  -1   9       47.94       45.06      1.63 o 
   9  -1   9        1.67        2.91      0.76 o 
  -8   0   9      109.27      112.47      3.51 o 
  -7   0   9       26.12       25.23      4.15 o 
  -6   0   9       73.51       72.65      3.51 o 
  -5   0   9       49.59       46.70      1.60 o 
  -4   0   9      286.50      277.53      4.80 o 
  -3   0   9      104.47      109.52      7.46 o 
  -2   0   9      192.61      198.59      3.67 o 
  -1   0   9      596.53      617.43     10.10 o 
   0   0   9       82.73       77.08      1.67 o 
   1   0   9      206.35      226.53      3.45 o 
   2   0   9      319.78      337.01      4.31 o 
   3   0   9       14.50       12.26      0.57 o 
   4   0   9        8.19        7.55      0.62 o 
   5   0   9      193.46      191.27      3.06 o 
   6   0   9       13.44        9.97      0.87 o 
   7   0   9        1.06        1.15      0.48 o 
   8   0   9        0.00        0.16      0.40 o 
   9   0   9        5.26        4.81      0.93 o 
  -8   1   9       19.10       23.16      2.69 o 
  -7   1   9        4.80        4.39      1.11 o 
  -6   1   9       56.96       58.33      2.41 o 
  -5   1   9        5.06        7.21      0.93 o 
  -4   1   9       38.11       36.14      2.67 o 
  -3   1   9        8.72        7.49      1.40 o 
  -2   1   9      234.28      221.63      3.75 o 
  -1   1   9        0.56        0.63      0.32 o 
   0   1   9       85.95       94.02      1.64 o 
   1   1   9        1.86        0.53      0.26 o 
   2   1   9        0.59        1.14      0.32 o 
   3   1   9       30.75       36.27      2.55 o 
   4   1   9       20.70       21.57      1.44 o 
   5   1   9      108.18      105.92      2.06 o 
   6   1   9       40.02       38.28      1.56 o 
   7   1   9       27.46       24.08      1.17 o 
   8   1   9        2.84        2.92      0.60 o 
   9   1   9        3.17        2.95      0.63 o 
  -8   2   9       17.87       21.10      2.53 o 
  -7   2   9       54.03       60.62      2.43 o 
  -6   2   9      133.93      133.88      5.71 o 
  -5   2   9        0.00        0.21      0.54 o 
  -4   2   9       36.30       32.26      1.80 o 
  -3   2   9      230.76      227.93      6.93 o 
  -2   2   9       21.77       26.01      1.76 o 
  -1   2   9       99.25       91.87      3.03 o 
   0   2   9      652.36      644.60      9.18 o 
   1   2   9        0.02        1.40      0.46 o 
   2   2   9       13.37        7.97      0.78 o 
   3   2   9       59.54       66.26      1.58 o 
   4   2   9      150.90      145.98      5.36 o 
   5   2   9       28.15       30.56      1.03 o 
   6   2   9       21.69       24.82      0.97 o 
   7   2   9       57.29       56.19      2.21 o 
   8   2   9       15.98       17.26      1.16 o 
   9   2   9        0.20        0.27      0.46 o 
  -7   3   9        0.35        1.69      0.99 o 
  -6   3   9        0.63        0.67      0.58 o 
  -5   3   9       29.28       24.71      1.24 o 
  -4   3   9        8.61       11.34      0.74 o 
  -3   3   9       91.26      100.89      1.93 o 
  -2   3   9      148.77      149.92      2.77 o 
  -1   3   9       69.30       75.13      1.86 o 
   0   3   9      268.43      248.51      4.92 o 
   1   3   9        5.72        6.94      0.97 o 
   2   3   9      136.17      136.56      3.23 o 
   3   3   9       51.21       64.45      3.25 o 
   4   3   9       43.32       44.21      1.66 o 
   5   3   9       18.73       16.61      1.27 o 
   6   3   9       38.69       35.66      1.71 o 
   7   3   9        1.58        2.32      0.54 o 
   8   3   9        0.07       -0.19      0.39 o 
   9   3   9       10.86       10.62      1.00 o 
  10   3   9        1.58        2.59      1.24 o 
  -6   4   9       35.40       36.24      2.76 o 
  -5   4   9       10.36       12.80      1.13 o 
  -4   4   9       18.78       15.57      2.89 o 
  -3   4   9       41.52       46.00      2.94 o 
  -2   4   9        6.51        5.76      2.57 o 
  -1   4   9      116.77      121.31      2.99 o 
   0   4   9       11.55       11.33      0.97 o 
   1   4   9       22.61       23.59      1.25 o 
   2   4   9        4.79        2.61      0.57 o 
   3   4   9        0.00        0.54      0.40 o 
   4   4   9       36.13       35.47      5.04 o 
   5   4   9       12.67       17.94      2.03 o 
   6   4   9        5.45        8.29      1.47 o 
   7   4   9       99.30       94.14      2.34 o 
   8   4   9        5.76        7.03      0.92 o 
   9   4   9        1.23        1.67      0.58 o 
  10   4   9        0.33       -0.20      0.45 o 
  -5   5   9       94.57      101.76      2.99 o 
  -4   5   9       44.02       46.20      3.69 o 
  -3   5   9       11.95       11.39      1.05 o 
  -2   5   9        2.55        1.26      0.50 o 
  -1   5   9      197.74      180.75      3.97 o 
   0   5   9        2.48        1.83      0.53 o 
   1   5   9      167.43      164.68      4.00 o 
   2   5   9       18.38       14.23      1.16 o 
   3   5   9       19.98       30.06      1.48 o 
   4   5   9       14.65       12.11      1.90 o 
   5   5   9       18.13       19.69      1.81 o 
   6   5   9        2.16        3.22      1.04 o 
   7   5   9       10.25       11.71      1.83 o 
   8   5   9      549.09      530.87     11.34 o 
   9   5   9       14.55       14.86      1.15 o 
  10   5   9        3.05        4.08      0.74 o 
  -6   6   9       20.86       17.88      1.91 o 
  -5   6   9        0.18        0.37      0.88 o 
  -4   6   9       15.75       16.69      1.38 o 
  -3   6   9        0.49        0.12      1.13 o 
  -2   6   9        0.54        0.85      0.55 o 
  -1   6   9       36.95       35.14      1.98 o 
   0   6   9       38.93       39.50      1.52 o 
   1   6   9        0.56       -0.06      0.36 o 
   2   6   9        7.98       10.41      1.07 o 
   3   6   9       22.93       21.78      1.36 o 
   4   6   9        3.62        3.72      0.71 o 
   5   6   9       41.54       39.28      1.79 o 
   6   6   9       94.41       94.56      4.43 o 
   7   6   9       68.89       64.77      3.72 o 
   8   6   9        9.26       10.60      1.27 o 
   9   6   9       17.97       17.23      1.25 o 
  10   6   9       11.68       13.62      1.18 o 
  -5   7   9       11.51       11.94      1.65 o 
  -4   7   9        2.52        3.12      0.78 o 
  -3   7   9      162.67      161.64      4.09 o 
  -2   7   9        1.43        2.14      0.63 o 
  -1   7   9        0.77       -0.37      0.37 o 
   0   7   9       12.23       11.33      1.58 o 
   1   7   9       12.37       12.57      0.87 o 
   2   7   9      244.13      231.21      5.22 o 
   3   7   9       22.50       15.43      1.56 o 
   4   7   9       84.13       80.69      2.79 o 
   5   7   9       51.19       49.72      2.69 o 
   6   7   9       68.15       66.44      2.53 o 
   7   7   9        2.87        2.48      1.12 o 
   8   7   9        0.03        0.57      0.86 o 
   9   7   9        3.17        1.72      0.88 o 
  -4   8   9        1.63        1.83      0.83 o 
  -3   8   9      148.32      153.80      4.18 o 
  -2   8   9       62.95       53.03      2.19 o 
  -1   8   9        5.68        6.54      0.94 o 
   0   8   9        9.11        8.97      1.72 o 
   1   8   9        5.73        4.71      0.52 o 
   2   8   9        8.68        8.31      0.80 o 
   3   8   9      107.48      102.21      3.22 o 
   4   8   9      116.70      108.07      5.70 o 
   5   8   9        0.36       -0.04      0.35 o 
   6   8   9       81.69       82.58      2.95 o 
   7   8   9       36.56       36.71      2.95 o 
   8   8   9        1.15        1.53      1.16 o 
   9   8   9       14.37       13.18      2.31 o 
  -3   9   9       17.10       17.17      1.55 o 
  -2   9   9      119.67      114.66      3.53 o 
  -1   9   9       38.01       40.62      2.63 o 
   0   9   9       14.11       12.36      1.15 o 
   1   9   9        4.92        6.66      0.77 o 
   2   9   9       23.69       25.92      1.93 o 
   3   9   9       12.62       10.62      0.94 o 
   4   9   9       15.22       12.56      1.36 o 
   5   9   9        0.30        0.86      0.62 o 
   6   9   9       12.83       12.76      1.39 o 
   7   9   9        8.41        8.50      1.78 o 
   8   9   9        0.62        1.84      1.29 o 
   9   9   9        0.53        1.36      1.28 o 
  -2  10   9       40.12       47.87      2.50 o 
  -1  10   9        0.22        0.44      0.65 o 
   0  10   9        0.13       -0.38      0.46 o 
   1  10   9       20.79       18.29      1.46 o 
   2  10   9       66.95       66.72      1.73 o 
   3  10   9       30.78       30.05      1.56 o 
   4  10   9       22.47       23.20      1.35 o 
   5  10   9        1.92        2.08      0.78 o 
   6  10   9        2.98        1.62      0.78 o 
   7  10   9        0.00       -0.18      0.61 o 
   8  10   9        4.27        3.57      1.73 o 
  -1  11   9       10.72       10.35      2.12 o 
   0  11   9        0.60        0.30      0.96 o 
   1  11   9        0.25       -0.16      0.39 o 
   2  11   9       17.79       18.20      1.24 o 
   3  11   9       55.41       55.21      1.70 o 
   4  11   9        0.51        0.13      0.42 o 
   5  11   9      171.57      175.64      3.95 o 
   6  11   9       20.95       26.17      1.55 o 
   7  11   9       14.61       12.91      1.22 o 
   2  12   9        0.00        0.30      0.41 o 
   3  12   9       15.86       16.61      1.09 o 
   4  12   9       18.66       19.01      1.17 o 
   5  12   9        2.32        1.38      0.64 o 
   6  12   9       43.80       40.74      3.70 o 
  -4 -10  10       18.82       24.98      4.53 o 
  -3 -10  10       11.95       11.45      1.04 o 
  -2 -10  10        0.30        0.11      0.50 o 
  -1 -10  10       25.30       26.17      2.75 o 
  -6  -9  10        0.59        0.65      0.82 o 
  -5  -9  10        2.86        3.35      1.16 o 
  -4  -9  10      202.35      206.70      4.96 o 
  -3  -9  10       10.89       10.97      1.20 o 
  -2  -9  10       10.95       11.09      1.20 o 
  -1  -9  10        0.88        0.61      0.94 o 
   0  -9  10        2.23        1.74      0.64 o 
   1  -9  10        3.30        2.07      0.72 o 
  -7  -8  10        4.49        4.33      1.22 o 
  -6  -8  10        0.00        1.00      0.81 o 
  -5  -8  10       24.33       22.25      2.36 o 
  -4  -8  10        0.60        0.04      0.48 o 
  -3  -8  10       33.88       32.97      1.65 o 
  -2  -8  10       64.11       61.59      2.27 o 
  -1  -8  10       17.57       21.31      1.06 o 
   0  -8  10       16.79       15.44      1.63 o 
   1  -8  10       49.57       46.33      1.98 o 
   2  -8  10        6.47        7.36      0.98 o 
   3  -8  10       19.80       22.13      1.70 o 
  -7  -7  10        2.48        0.03      0.35 o 
  -6  -7  10       16.68       13.83      1.89 o 
  -5  -7  10       20.80       22.92      2.05 o 
  -4  -7  10        0.00        0.53      0.86 o 
  -3  -7  10       54.55       58.91      2.14 o 
  -2  -7  10      173.76      164.74      4.00 o 
  -1  -7  10       86.45       87.99      2.68 o 
   0  -7  10       32.24       32.06      1.49 o 
   1  -7  10      174.72      168.78      4.02 o 
   2  -7  10        0.33        0.98      0.75 o 
   3  -7  10       71.08       73.56      2.98 o 
   4  -7  10       30.14       31.39      1.76 o 
  -8  -6  10       24.56       24.81      1.77 o 
  -7  -6  10       40.27       38.77      2.91 o 
  -6  -6  10       17.13       15.19      1.90 o 
  -5  -6  10       42.92       40.70      2.59 o 
  -4  -6  10        0.09        0.11      0.61 o 
  -3  -6  10       39.21       36.45      1.59 o 
  -2  -6  10       22.58       23.28      1.39 o 
  -1  -6  10       10.00        8.28      0.89 o 
   0  -6  10       15.77       16.67      0.88 o 
   1  -6  10        0.83        0.85      0.76 o 
   2  -6  10        3.77        3.48      0.66 o 
   3  -6  10        2.41        1.99      0.61 o 
   4  -6  10        7.93        6.53      0.93 o 
   5  -6  10       34.17       34.89      1.90 o 
  -8  -5  10       19.13       18.00      1.61 o 
  -7  -5  10       64.69       64.80      2.59 o 
  -5  -5  10       27.74       26.55      2.08 o 
  -4  -5  10       23.83       21.16      1.78 o 
  -3  -5  10       51.08       49.18      1.79 o 
  -2  -5  10        1.66        2.17      0.68 o 
  -1  -5  10      203.47      214.69      6.96 o 
   0  -5  10      112.49      111.73      2.26 o 
   1  -5  10        1.02        0.94      0.43 o 
   2  -5  10       84.77       81.06      2.44 o 
   3  -5  10       26.55       28.95      1.49 o 
   4  -5  10       23.33       25.55      1.46 o 
   5  -5  10        5.22        4.29      1.10 o 
   6  -5  10        1.48        0.75      0.66 o 
  -8  -4  10        2.81        3.33      0.84 o 
  -7  -4  10       13.17       15.06      2.49 o 
  -6  -4  10       11.13       11.66      1.62 o 
  -5  -4  10        6.11        6.33      1.19 o 
  -4  -4  10      538.83      529.76     13.42 o 
  -3  -4  10      234.58      244.52      7.93 o 
  -2  -4  10        2.02        0.55      0.38 o 
  -1  -4  10      141.91      135.83      3.23 o 
   0  -4  10       40.65       42.91      1.71 o 
   1  -4  10       34.98       35.20      1.13 o 
   2  -4  10        9.09        8.35      0.86 o 
   3  -4  10        8.61        8.39      2.18 o 
   4  -4  10       59.91       64.83      2.47 o 
   5  -4  10        3.06        3.11      0.59 o 
   6  -4  10       11.80       10.45      0.95 o 
   7  -4  10        1.10        0.75      0.59 o 
  -8  -3  10        0.30        2.14      0.72 o 
  -7  -3  10        6.42        5.65      0.94 o 
  -6  -3  10        0.72        0.40      0.47 o 
  -5  -3  10       20.61       10.93      1.44 o 
  -4  -3  10        0.38        0.63      0.47 o 
  -3  -3  10       51.15       50.76      2.40 o 
  -2  -3  10        1.52        3.63      0.98 o 
  -1  -3  10       46.77       53.79      1.75 o 
   0  -3  10       49.24       46.59      3.05 o 
   1  -3  10       40.55       42.15      1.21 o 
   2  -3  10       70.97       63.96      7.87 o 
   3  -3  10       52.46       51.60      1.87 o 
   4  -3  10       98.07       96.03      2.18 o 
   5  -3  10       57.99       57.32      1.71 o 
   6  -3  10        7.43        6.99      0.81 o 
   7  -3  10      102.27      101.33      2.56 o 
  -8  -2  10      114.11      120.89      4.89 o 
  -7  -2  10       40.91       45.26      2.43 o 
  -6  -2  10      224.12      234.15      5.36 o 
  -5  -2  10       15.27       14.90      1.69 o 
  -4  -2  10        2.35        0.90      0.47 o 
  -3  -2  10        0.66        0.65      0.52 o 
  -2  -2  10        0.22        0.56      0.33 o 
  -1  -2  10       14.43       10.22      0.86 o 
   0  -2  10        0.55        0.47      0.25 o 
   1  -2  10       45.72       43.28      1.46 o 
   2  -2  10        1.56        1.50      0.35 o 
   3  -2  10        0.19        0.17      0.28 o 
   4  -2  10        7.17        7.58      0.70 o 
   5  -2  10        1.23        1.61      0.60 o 
   6  -2  10       25.77       24.04      1.19 o 
   7  -2  10       35.91       33.91      1.42 o 
   8  -2  10       55.49       59.80      1.97 o 
  -8  -1  10       86.79       91.32      3.17 o 
  -7  -1  10        5.65        6.39      0.97 o 
  -6  -1  10        7.02        6.43      0.92 o 
  -5  -1  10       18.48       16.63      2.71 o 
  -4  -1  10      104.61       96.24      2.95 o 
  -3  -1  10       43.47       44.81      3.24 o 
  -2  -1  10       84.17       92.22      2.08 o 
  -1  -1  10       12.45       12.03      0.91 o 
   0  -1  10      312.04      311.37      4.51 o 
   1  -1  10       18.24       21.67      0.84 o 
   2  -1  10       17.85       17.70      0.84 o 
   3  -1  10        7.57        7.12      0.57 o 
   4  -1  10       45.10       43.96      1.25 o 
   5  -1  10        4.35        3.38      0.49 o 
   6  -1  10       52.38       51.07      2.61 o 
   7  -1  10        5.36        4.63      1.03 o 
   8  -1  10        3.54        3.05      0.64 o 
  -8   0  10        5.95        8.78      1.25 o 
  -7   0  10       12.88       16.94      1.51 o 
  -6   0  10       41.26       42.18      1.93 o 
  -5   0  10        8.94        8.90      1.01 o 
  -4   0  10       61.70       61.32      2.32 o 
  -3   0  10       46.71       42.85      1.83 o 
  -2   0  10      301.85      292.23      4.75 o 
  -1   0  10       22.32       23.96      0.98 o 
   0   0  10        6.90        6.64      0.52 o 
   1   0  10      100.90       99.82      1.97 o 
   2   0  10       45.84       40.46      1.05 o 
   3   0  10      191.17      194.47      3.40 o 
   4   0  10       11.91       11.97      0.75 o 
   5   0  10       56.52       53.79      1.44 o 
   6   0  10       19.46       17.33      1.09 o 
   7   0  10        8.52        8.92      0.85 o 
   8   0  10        0.65        1.34      0.54 o 
   9   0  10       29.15       33.86      1.92 o 
  -8   1  10      166.59      204.15      7.59 o 
  -7   1  10        0.91        0.94      1.00 o 
  -6   1  10        0.25        0.08      0.55 o 
  -5   1  10        1.58        0.97      1.08 o 
  -4   1  10       56.41       54.12      1.77 o 
  -3   1  10       14.66       13.67      1.24 o 
  -2   1  10       87.90       88.28      2.76 o 
  -1   1  10        4.54        4.32      0.63 o 
   0   1  10       62.76       51.27      1.28 o 
   1   1  10       10.84       15.24      0.72 o 
   2   1  10       23.40       30.00      2.36 o 
   3   1  10      112.48      131.59      2.49 o 
   4   1  10       46.77       42.05      1.45 o 
   5   1  10       24.57       23.20      0.93 o 
   6   1  10       72.83       71.48      2.52 o 
   7   1  10       31.14       32.46      1.36 o 
   8   1  10       12.99       11.74      1.01 o 
   9   1  10        0.53        0.26      0.49 o 
  -7   2  10       10.21       12.34      1.34 o 
  -6   2  10      152.83      152.35      4.08 o 
  -5   2  10       55.13       47.43      4.79 o 
  -4   2  10       53.85       56.97      1.85 o 
  -3   2  10      271.61      259.98      5.80 o 
  -2   2  10        0.00        0.01      0.84 o 
  -1   2  10        1.45        0.90      0.59 o 
   0   2  10        0.23       -0.10      0.23 o 
   1   2  10        4.71        4.74      0.49 o 
   2   2  10      184.56      187.55      3.18 o 
   3   2  10        4.44        5.54      0.57 o 
   4   2  10        2.86        2.44      0.56 o 
   5   2  10       31.78       32.25      2.43 o 
   6   2  10        0.51       -0.11      0.34 o 
   7   2  10        1.80        1.41      0.47 o 
   8   2  10        8.27        8.16      0.86 o 
   9   2  10        3.10        3.42      0.98 o 
  -6   3  10       73.47       76.33      3.99 o 
  -5   3  10      158.16      153.90      5.82 o 
  -4   3  10        0.13        0.18      0.72 o 
  -3   3  10      145.90      152.55      5.52 o 
  -2   3  10        0.01       -0.03      0.62 o 
  -1   3  10       28.87       31.22      1.37 o 
   0   3  10      145.48      141.44      3.37 o 
   1   3  10        6.34        9.06      0.90 o 
   2   3  10      166.00      195.93      4.29 o 
   3   3  10       13.54       17.30      1.10 o 
   4   3  10        7.01        6.21      0.69 o 
   5   3  10       23.66       20.61      2.30 o 
   6   3  10       29.97       30.81      1.27 o 
   7   3  10        2.93        3.64      0.66 o 
   8   3  10        0.08        0.42      0.46 o 
   9   3  10        2.01        1.26      0.70 o 
  -6   4  10        5.00        4.61      1.40 o 
  -5   4  10        1.57        0.88      0.98 o 
  -4   4  10       64.91       56.05      3.28 o 
  -3   4  10        1.44        2.88      0.62 o 
  -1   4  10       82.35       72.53      3.50 o 
   0   4  10      127.04      130.87      3.28 o 
   1   4  10        5.57        9.25      0.95 o 
   2   4  10        6.19        3.33      0.65 o 
   3   4  10        3.07        0.95      0.48 o 
   4   4  10       40.51       33.77      3.39 o 
   5   4  10       42.72       45.69      2.92 o 
   6   4  10       69.87       68.02      2.37 o 
   7   4  10        1.88        1.33      0.52 o 
   8   4  10       11.06        9.31      0.93 o 
   9   4  10       17.66       20.71      1.37 o 
  -6   5  10        4.23        7.11      1.73 o 
  -5   5  10       74.43       75.23      4.15 o 
  -4   5  10       84.21       91.66      3.46 o 
  -3   5  10       54.07       57.11      3.11 o 
  -2   5  10        0.03        0.47      0.42 o 
  -1   5  10        1.25        1.73      0.89 o 
   0   5  10        3.40        3.38      0.71 o 
   1   5  10        8.65       11.08      1.08 o 
   2   5  10        3.84        5.11      1.28 o 
   3   5  10       26.22       18.57      1.40 o 
   4   5  10       14.22       15.85      1.41 o 
   5   5  10       44.99       51.91      2.48 o 
   6   5  10       12.42       12.49      1.94 o 
   7   5  10        0.18       -0.11      0.45 o 
   8   5  10       29.10       30.51      1.43 o 
   9   5  10       60.08       60.18      2.03 o 
  -5   6  10       40.17       42.17      1.96 o 
  -4   6  10        4.90        7.19      0.98 o 
  -3   6  10       64.46       68.07      2.40 o 
  -2   6  10        0.08        0.11      0.63 o 
  -1   6  10        2.33        2.09      0.99 o 
   0   6  10       52.99       53.32      2.05 o 
   1   6  10       18.32       21.15      2.72 o 
   2   6  10       13.12       14.49      2.04 o 
   3   6  10        0.04       -0.06      0.49 o 
   4   6  10       78.87       73.55      4.06 o 
   5   6  10       14.18       13.93      1.30 o 
   6   6  10       47.65       49.30      3.18 o 
   7   6  10        3.31        3.89      1.28 o 
   8   6  10       38.58       39.08      2.08 o 
   9   6  10        0.01        0.74      0.52 o 
  -5   7  10        0.87        1.59      0.70 o 
  -4   7  10        3.40        2.48      0.72 o 
  -3   7  10        6.10        8.54      1.09 o 
  -2   7  10       35.15       34.32      1.73 o 
  -1   7  10       39.34       29.10      2.48 o 
   0   7  10       70.87       70.56      3.86 o 
   1   7  10       13.16       12.62      1.67 o 
   2   7  10        2.09        2.62      0.67 o 
   3   7  10      354.99      343.54      7.14 o 
   4   7  10      108.81      108.26      3.32 o 
   5   7  10        0.05       -0.27      0.27 o 
   6   7  10       37.06       32.99      2.70 o 
   7   7  10        4.56        4.54      1.46 o 
   8   7  10        4.20        5.50      1.50 o 
   9   7  10       39.38       40.27      1.77 o 
  -4   8  10        8.58       10.29      1.25 o 
  -3   8  10        9.95        7.77      1.10 o 
  -2   8  10       16.65       15.79      1.43 o 
  -1   8  10       27.29       23.74      2.73 o 
   0   8  10       18.21       17.08      2.32 o 
   1   8  10       33.75       34.89      1.39 o 
   2   8  10        5.24        3.76      0.81 o 
   3   8  10      139.88      136.41      3.91 o 
   4   8  10      206.01      196.13      4.97 o 
   5   8  10        6.89        3.85      0.85 o 
   6   8  10      140.80      142.99      4.17 o 
   7   8  10        0.99       -0.24      0.81 o 
   8   8  10        6.65        6.12      1.71 o 
   9   8  10        0.00        0.28      0.71 o 
  -3   9  10       56.72       53.60      4.45 o 
  -2   9  10      107.73      105.39      5.75 o 
  -1   9  10       31.76       41.98      3.35 o 
   0   9  10        0.86        0.73      0.73 o 
   1   9  10        3.22        2.87      0.69 o 
   2   9  10        1.61        2.09      0.43 o 
   3   9  10       88.46       88.42      3.15 o 
   4   9  10        3.31        5.03      0.96 o 
   5   9  10        0.74        0.57      0.86 o 
   6   9  10        1.37        1.48      1.21 o 
   7   9  10        9.38        7.56      1.76 o 
   8   9  10       94.74       92.67      5.19 o 
  -1  10  10       55.83       49.88      3.76 o 
   0  10  10        0.64       -0.35      0.96 o 
   1  10  10      109.39      104.83      3.22 o 
   2  10  10        0.74        1.08      0.39 o 
   3  10  10        0.00       -0.35      0.35 o 
   4  10  10        5.84        5.46      1.37 o 
   5  10  10        8.03        9.32      3.05 o 
   6  10  10       53.97       47.05      6.34 o 
   7  10  10        7.97        7.73      1.28 o 
   0  11  10        1.40        2.45      1.24 o 
   1  11  10        1.75        1.45      1.48 o 
   2  11  10       63.63       68.21      1.85 o 
   3  11  10        0.00        0.50      0.39 o 
   4  11  10        1.71        2.48      0.86 o 
   5  11  10        3.23        2.91      0.71 o 
   6  11  10        6.44        5.43      0.89 o 
   7  11  10        8.53       10.99      2.11 o 
   4  12  10        0.01        0.50      0.83 o 
  -5  -9  11       14.42       16.75      2.19 o 
  -4  -9  11       22.85       22.49      1.59 o 
  -3  -9  11      130.36      132.54      3.78 o 
  -2  -9  11       19.28       17.02      1.58 o 
  -1  -9  11       28.06       24.91      2.55 o 
   0  -9  11        6.82        6.17      1.21 o 
  -6  -8  11        9.85        8.96      1.61 o 
  -5  -8  11        6.64        4.57      1.23 o 
  -4  -8  11       20.41       22.22      2.38 o 
  -3  -8  11       34.98       37.02      3.42 o 
  -2  -8  11        4.50        4.40      0.80 o 
  -1  -8  11       66.06       64.44      2.39 o 
   0  -8  11        6.52        6.80      1.35 o 
   1  -8  11        0.66        1.72      0.65 o 
   2  -8  11      111.45      121.31      3.55 o 
  -7  -7  11       16.62       22.36      2.47 o 
  -6  -7  11       12.05       15.10      2.05 o 
  -5  -7  11        0.01       -0.15      0.61 o 
  -4  -7  11        2.16        2.87      0.99 o 
  -3  -7  11       39.22       40.95      1.81 o 
  -2  -7  11       36.40       35.98      1.86 o 
  -1  -7  11        6.69        6.67      1.43 o 
   0  -7  11        6.65        8.00      0.92 o 
   1  -7  11       21.41       21.93      1.41 o 
   2  -7  11      152.75      142.98      3.79 o 
   3  -7  11       49.33       54.38      3.42 o 
  -7  -6  11        0.18        0.35      0.74 o 
  -6  -6  11       13.87       11.06      1.71 o 
  -5  -6  11       41.38       42.83      2.76 o 
  -4  -6  11        6.48        6.73      1.30 o 
  -3  -6  11        0.29        0.10      0.43 o 
  -2  -6  11        3.90        4.40      0.73 o 
  -1  -6  11      117.79      115.38      3.15 o 
   0  -6  11        6.27        5.59      1.16 o 
   1  -6  11       17.30       10.41      3.82 o 
   2  -6  11       21.62       23.06      1.36 o 
   3  -6  11       75.01       78.79      2.65 o 
   4  -6  11        1.57        1.66      0.64 o 
  -7  -5  11       50.19       50.13      2.35 o 
  -6  -5  11       17.31       14.88      1.92 o 
  -5  -5  11        2.12        4.41      1.12 o 
  -4  -5  11       83.27       81.13      3.75 o 
  -3  -5  11      124.81      126.64      4.43 o 
  -2  -5  11       36.66       31.83      1.47 o 
  -1  -5  11       28.81       27.00      1.37 o 
   0  -5  11       51.37       53.37      1.50 o 
   1  -5  11        0.18        0.14      0.40 o 
   2  -5  11        0.31       -0.37      0.37 o 
   3  -5  11       41.79       41.88      1.84 o 
   4  -5  11        9.76        8.09      1.04 o 
   5  -5  11       10.39        8.53      1.11 o 
  -8  -4  11        0.69        1.38      0.60 o 
  -7  -4  11        2.48        0.52      0.44 o 
  -5  -4  11       70.84       65.96      3.36 o 
  -4  -4  11       98.66       90.69      3.91 o 
  -3  -4  11        3.09        4.12      1.02 o 
  -2  -4  11       84.36       88.00      2.51 o 
  -1  -4  11       28.21       23.19      1.23 o 
   0  -4  11        5.78        5.63      0.56 o 
   1  -4  11        2.18        2.31      0.63 o 
   2  -4  11       40.04       35.02      2.87 o 
   3  -4  11        0.00        1.12      0.50 o 
   4  -4  11        3.44        4.22      0.79 o 
   5  -4  11        2.56        4.99      0.87 o 
   6  -4  11        5.85        4.96      0.94 o 
  -8  -3  11        0.10        0.95      0.68 o 
  -7  -3  11      106.57      113.41      3.58 o 
  -6  -3  11       48.11       46.63      2.12 o 
  -5  -3  11        9.06        6.79      1.24 o 
  -4  -3  11       35.89       36.38      2.35 o 
  -3  -3  11        0.82        1.16      0.65 o 
  -2  -3  11        1.32        0.98      0.66 o 
  -1  -3  11       77.08       73.12      2.20 o 
   0  -3  11        9.02        8.19      0.83 o 
   1  -3  11       25.18       25.72      0.99 o 
   2  -3  11        2.37        2.25      0.63 o 
   3  -3  11      112.87      111.79      3.02 o 
   4  -3  11       63.16       61.05      2.22 o 
   5  -3  11        0.38        0.64      0.54 o 
   6  -3  11        0.58        0.30      0.46 o 
   7  -3  11        1.16        1.90      0.60 o 
  -8  -2  11       18.30       18.49      1.68 o 
  -7  -2  11       12.20       15.23      1.52 o 
  -6  -2  11       10.04       11.14      1.23 o 
  -5  -2  11        2.61        0.64      0.33 o 
  -4  -2  11       27.60       29.17      2.06 o 
  -3  -2  11       76.25       75.28      2.60 o 
  -2  -2  11       15.17       15.87      1.90 o 
  -1  -2  11       15.56       16.37      1.08 o 
   0  -2  11      112.46      102.40      2.68 o 
   1  -2  11       82.57       84.28      1.86 o 
   2  -2  11        6.03        7.64      0.83 o 
   3  -2  11      351.75      341.91      6.49 o 
   4  -2  11        0.01       -0.34      0.34 o 
   5  -2  11       11.24       14.40      1.00 o 
   6  -2  11       21.14       23.36      1.26 o 
   7  -2  11       61.24       68.71      2.09 o 
  -8  -1  11       37.91       44.60      4.06 o 
  -7  -1  11        1.08        1.26      0.67 o 
  -6  -1  11      230.67      228.63      5.53 o 
  -5  -1  11      104.50      105.45      3.19 o 
  -4  -1  11        3.98        5.22      0.85 o 
  -3  -1  11      199.70      199.03      5.63 o 
  -2  -1  11       45.87       42.11      1.38 o 
  -1  -1  11       84.77       87.84      2.42 o 
   0  -1  11      348.97      355.22      6.59 o 
   1  -1  11       10.38       13.80      1.11 o 
   2  -1  11      124.00      125.76      3.50 o 
   3  -1  11        5.25        4.93      0.72 o 
   4  -1  11       24.10       26.95      1.11 o 
   5  -1  11        0.12        0.07      0.36 o 
   6  -1  11        8.74        7.38      0.80 o 
   7  -1  11        0.71        0.13      0.61 o 
   8  -1  11       17.84       18.33      1.27 o 
  -7   0  11        0.52       -0.49      0.49 o 
  -6   0  11       55.75       57.33      2.37 o 
  -5   0  11        4.72        4.53      0.83 o 
  -4   0  11       64.48       57.00      3.70 o 
  -3   0  11       91.98       95.38      3.04 o 
  -2   0  11        0.56        0.83      0.48 o 
  -1   0  11       40.41       45.73      1.66 o 
   0   0  11       30.12       29.69      2.68 o 
   1   0  11       25.35       25.12      0.94 o 
   2   0  11      195.42      202.83      3.43 o 
   3   0  11      196.97      192.97      3.32 o 
   4   0  11      178.83      176.74      2.94 o 
   5   0  11        4.57        4.75      0.57 o 
   6   0  11        0.01        0.57      0.42 o 
   7   0  11       36.37       34.08      2.11 o 
   8   0  11        1.62        0.59      0.75 o 
  -7   1  11       22.52       27.09      1.98 o 
  -6   1  11       15.84       15.79      1.48 o 
  -5   1  11       22.32       25.78      1.64 o 
  -4   1  11       45.39       41.62      1.95 o 
  -3   1  11      250.23      247.53      8.88 o 
  -2   1  11       18.26       20.40      1.75 o 
  -1   1  11       14.90       18.29      1.08 o 
   0   1  11        7.60        9.24      0.91 o 
   1   1  11       51.34       53.13      1.41 o 
   2   1  11       35.05       42.74      1.80 o 
   3   1  11        8.60       11.40      1.26 o 
   4   1  11        1.76        1.89      0.42 o 
   5   1  11       14.28       14.38      1.21 o 
   6   1  11        0.04        0.00      0.36 o 
   7   1  11       71.62       69.85      2.06 o 
   8   1  11        0.13        0.68      0.49 o 
  -7   2  11        1.31        3.66      1.24 o 
  -6   2  11        0.22        0.17      0.61 o 
  -5   2  11       47.05       52.90      4.03 o 
  -4   2  11       17.04       15.60      1.37 o 
  -3   2  11        0.35        0.08      0.46 o 
  -2   2  11      420.36      455.79     12.11 o 
  -1   2  11        6.92        8.35      0.88 o 
   0   2  11       21.46       19.84      1.15 o 
   1   2  11        7.43        9.25      0.97 o 
   2   2  11        2.18        4.37      1.26 o 
   3   2  11       42.52       55.26      1.67 o 
   4   2  11        0.02       -0.05      0.37 o 
   5   2  11       13.03       12.51      0.93 o 
   6   2  11        0.28        0.73      0.44 o 
   7   2  11        0.49        0.17      0.42 o 
   8   2  11        0.17        0.12      0.45 o 
   9   2  11       34.15       34.97      3.10 o 
  -6   3  11        0.70        0.01      0.95 o 
  -5   3  11        7.43        9.34      1.71 o 
  -4   3  11        2.30        2.14      1.06 o 
  -3   3  11       42.48       38.54      2.63 o 
  -2   3  11      156.31      159.62      5.78 o 
  -1   3  11       21.91       19.51      2.10 o 
   0   3  11       75.40       76.35      3.26 o 
   1   3  11      215.12      205.00      4.55 o 
   2   3  11        8.02        8.00      0.94 o 
   3   3  11        4.84        5.07      0.60 o 
   4   3  11        0.57        0.82      0.49 o 
   5   3  11       12.42        9.68      1.61 o 
   6   3  11        7.07        7.65      0.79 o 
   7   3  11       32.78       32.49      1.40 o 
   8   3  11        0.36        0.18      0.48 o 
   9   3  11        0.29       -0.34      0.47 o 
  -6   4  11       66.17       68.47      4.02 o 
  -5   4  11       29.58       30.84      2.63 o 
  -4   4  11       30.70       33.22      2.65 o 
  -3   4  11       12.53       10.78      1.78 o 
  -2   4  11       14.71       17.02      2.09 o 
  -1   4  11       59.25       55.53      3.16 o 
   0   4  11       75.11       76.69      2.44 o 
   1   4  11       18.25       19.60      1.32 o 
   2   4  11        2.74        2.75      0.63 o 
   3   4  11       21.26       18.04      1.39 o 
   4   4  11       11.47       11.00      1.12 o 
   5   4  11      187.10      194.88      5.00 o 
   6   4  11       26.15       28.75      1.61 o 
   7   4  11       51.90       51.53      1.79 o 
   8   4  11        4.85        4.34      0.75 o 
   9   4  11      126.13      120.01      3.96 o 
  -5   5  11       31.75       31.97      2.78 o 
  -4   5  11        3.46        4.38      1.38 o 
  -3   5  11       34.82       32.96      2.76 o 
  -2   5  11       20.47        0.59      0.49 o 
  -1   5  11      102.12      107.17      4.79 o 
   0   5  11        0.02        0.23      1.00 o 
   1   5  11       86.85       92.14      2.84 o 
   2   5  11       12.01       13.64      1.23 o 
   3   5  11        9.96        9.13      1.05 o 
   4   5  11        0.01       -0.18      0.45 o 
   5   5  11        1.38        3.14      1.08 o 
   6   5  11      201.98      209.86      7.64 o 
   7   5  11       33.38       35.07      2.39 o 
   8   5  11      129.70      127.40      3.95 o 
   9   5  11       49.48       48.46      1.89 o 
  -5   6  11        0.43        1.07      1.17 o 
  -4   6  11       37.07       42.74      3.27 o 
  -3   6  11        6.49        6.57      1.24 o 
  -2   6  11        9.92       11.98      1.99 o 
  -1   6  11        8.87        5.56      1.50 o 
   0   6  11       39.70       44.58      3.02 o 
   1   6  11       32.41       29.68      1.62 o 
   2   6  11        0.47        1.47      0.61 o 
   3   6  11      106.13       99.65      4.69 o 
   4   6  11       29.73       27.65      1.79 o 
   5   6  11        3.94        1.30      1.15 o 
   6   6  11      150.79      160.03      6.43 o 
   7   6  11       23.34       22.78      2.78 o 
   8   6  11        0.27       -0.01      0.47 o 
   9   6  11      258.80      260.35      5.05 o 
  -4   7  11       17.78       20.18      1.62 o 
  -3   7  11       43.79       49.91      2.19 o 
  -2   7  11       29.44       33.01      2.87 o 
  -1   7  11        4.03        2.56      1.19 o 
   0   7  11       95.98       96.59      4.73 o 
   1   7  11       21.31       23.26      1.57 o 
   2   7  11      113.03      115.00      3.46 o 
   3   7  11      170.59      162.59      4.34 o 
   4   7  11      345.69      339.31      8.24 o 
   5   7  11        6.69        8.68      1.15 o 
   6   7  11        0.63        1.19      1.05 o 
   7   7  11       54.53       46.12      3.47 o 
   8   7  11        2.35        2.06      1.39 o 
   9   7  11       62.92       67.45      2.30 o 
  -3   8  11       11.08       10.07      1.44 o 
  -2   8  11       58.53       56.41      3.86 o 
  -1   8  11        0.32       -0.06      0.79 o 
   0   8  11        0.52        0.89      1.02 o 
   1   8  11        0.95        1.48      1.05 o 
   2   8  11        3.44        4.71      0.92 o 
   3   8  11       58.66       47.35      2.21 o 
   4   8  11      286.26      272.63      7.47 o 
   5   8  11       47.08       40.19      2.09 o 
   6   8  11        5.96        6.61      1.10 o 
   7   8  11        6.00        4.90      1.53 o 
   8   8  11        9.42       11.25      2.19 o 
  -2   9  11       30.01       28.68      3.29 o 
  -1   9  11       23.15       18.24      2.66 o 
   0   9  11        0.31        0.33      0.97 o 
   1   9  11        2.31        2.59      1.20 o 
   2   9  11        0.83        0.37      0.60 o 
   3   9  11       48.03       43.21      6.60 o 
   4   9  11       29.61       29.28      1.97 o 
   5   9  11       15.47       18.49      2.03 o 
   6   9  11       55.68       60.97      3.74 o 
   7   9  11       17.72       10.61      2.00 o 
   8   9  11        7.72        6.58      1.90 o 
  -1  10  11        9.87        5.74      1.74 o 
   0  10  11        0.69        0.56      0.67 o 
   1  10  11        6.61        8.26      1.84 o 
   2  10  11        8.88        8.43      0.93 o 
   3  10  11        3.61        2.94      0.88 o 
   4  10  11        0.51        1.54      0.76 o 
   5  10  11       18.66       17.73      1.76 o 
   6  10  11       29.38       25.30      2.11 o 
   7  10  11       16.37       14.62      2.55 o 
   2  11  11       13.22        9.89      2.07 o 
   3  11  11        0.08        0.12      0.71 o 
   4  11  11       12.92       14.60      1.24 o 
   5  11  11        8.20        9.64      1.52 o 
  -4  -8  12       12.00       12.70      1.85 o 
  -3  -8  12      170.85      174.16      4.76 o 
  -2  -8  12        9.23       10.31      1.17 o 
  -1  -8  12       78.30       73.46      3.86 o 
   0  -8  12       17.73       16.41      2.14 o 
   1  -8  12       70.59       73.00      2.66 o 
  -6  -7  12        0.04       -0.57      0.57 o 
  -5  -7  12        0.13       -0.40      0.62 o 
  -4  -7  12        0.13       -0.15      0.69 o 
  -3  -7  12      155.42      165.72      4.21 o 
  -2  -7  12        4.63        6.02      0.91 o 
  -1  -7  12       90.22       95.42      2.97 o 
   0  -7  12       19.19       17.18      2.11 o 
   1  -7  12       64.53       59.65      2.94 o 
   2  -7  12       49.71       44.47      3.47 o 
  -6  -6  12       46.21       39.78      2.82 o 
  -5  -6  12        0.91        1.76      0.91 o 
  -4  -6  12        0.65        0.58      0.78 o 
  -3  -6  12       18.60       21.71      2.54 o 
  -2  -6  12       49.90       50.79      2.03 o 
  -1  -6  12        0.00        0.76      0.86 o 
   0  -6  12        8.79        9.41      1.59 o 
   1  -6  12       24.37       23.62      2.11 o 
   2  -6  12       12.69       12.56      1.22 o 
   3  -6  12        0.92        0.45      0.58 o 
  -7  -5  12        0.00        0.00      0.55 o 
  -6  -5  12      128.89      124.32      5.21 o 
  -5  -5  12        2.19        1.73      0.85 o 
  -4  -5  12       25.69       23.45      2.04 o 
  -3  -5  12      356.27      341.88      9.75 o 
  -2  -5  12        5.94        5.65      1.01 o 
  -1  -5  12        6.92        7.96      1.33 o 
   0  -5  12       29.03       28.86      1.46 o 
   1  -5  12        0.05        0.82      0.60 o 
   2  -5  12       84.42       85.99      2.67 o 
   3  -5  12        0.00       -0.08      0.52 o 
   4  -5  12       30.48       32.01      1.73 o 
  -7  -4  12       38.28       39.02      2.11 o 
  -6  -4  12       43.39       47.01      2.97 o 
  -5  -4  12       36.44       38.13      2.56 o 
  -4  -4  12       64.92       64.28      3.31 o 
  -3  -4  12       48.07       44.05      2.66 o 
  -2  -4  12      132.71      129.66      3.31 o 
  -1  -4  12        1.40        1.07      0.51 o 
   0  -4  12       73.94       69.99      5.64 o 
   1  -4  12       24.63       23.93      1.25 o 
   2  -4  12       22.79       21.38      3.90 o 
   3  -4  12        4.35        3.02      0.70 o 
   4  -4  12       11.08       11.34      1.21 o 
   5  -4  12        2.10        2.88      0.82 o 
  -7  -3  12        8.57       10.70      1.31 o 
  -6  -3  12        0.21       -0.25      0.53 o 
  -5  -3  12       31.29       32.86      2.40 o 
  -4  -3  12        0.24        0.35      0.64 o 
  -3  -3  12        3.71        4.04      1.00 o 
  -2  -3  12       12.09       10.25      1.49 o 
  -1  -3  12       26.13       26.38      2.53 o 
   0  -3  12       51.83       50.95      1.87 o 
   1  -3  12       33.00       32.62      1.32 o 
   2  -3  12       49.65       47.46      1.84 o 
   3  -3  12      102.45      102.00      5.03 o 
   4  -3  12       22.29       24.41      1.46 o 
   5  -3  12      122.14      126.54      3.60 o 
   6  -3  12        1.37        1.08      0.69 o 
  -7  -2  12       39.74       43.13      2.21 o 
  -6  -2  12       16.05       17.23      1.54 o 
  -5  -2  12       78.12       83.72      3.89 o 
  -4  -2  12        1.15        1.29      0.78 o 
  -3  -2  12       26.76       27.53      1.58 o 
  -2  -2  12       45.08       42.51      2.44 o 
  -1  -2  12        6.97        6.04      0.77 o 
   0  -2  12       45.47       45.85      1.74 o 
   1  -2  12       18.08       17.84      1.38 o 
   2  -2  12      114.01      117.04      3.02 o 
   3  -2  12        1.22        1.05      0.52 o 
   4  -2  12        6.28        5.71      0.89 o 
   5  -2  12       12.69       12.78      1.26 o 
   6  -2  12       13.12       13.12      1.35 o 
   7  -2  12        8.78        8.11      0.95 o 
  -7  -1  12        4.87        4.38      0.95 o 
  -6  -1  12      108.54      117.59      3.64 o 
  -5  -1  12       19.01       12.13      4.31 o 
  -4  -1  12       98.14       90.32      4.02 o 
  -3  -1  12       11.03       11.48      1.23 o 
  -2  -1  12       22.55       25.44      1.92 o 
  -1  -1  12       60.55       60.51      2.03 o 
   0  -1  12        5.29        4.93      0.71 o 
   1  -1  12        9.33       11.88      0.79 o 
   2  -1  12        4.06        3.00      1.26 o 
   3  -1  12       60.87       61.70      6.30 o 
   4  -1  12        0.20       -0.06      0.47 o 
   5  -1  12       28.45       25.42      1.20 o 
   6  -1  12        0.56        0.78      0.49 o 
   7  -1  12        6.61        7.90      0.89 o 
  -7   0  12        5.04        6.20      1.37 o 
  -6   0  12        0.00       -0.51      0.51 o 
  -5   0  12        3.00        4.02      0.83 o 
  -4   0  12        3.94        4.07      1.10 o 
  -3   0  12        0.00        0.05      0.61 o 
  -2   0  12        5.99        5.62      1.14 o 
  -1   0  12        9.08       11.40      1.00 o 
   0   0  12        5.19        5.50      1.60 o 
   1   0  12       20.29       23.30      0.96 o 
   2   0  12      115.24      121.24      2.48 o 
   3   0  12      650.87      667.12     11.24 o 
   4   0  12       48.70       49.94      1.55 o 
   5   0  12        2.62        3.18      0.64 o 
   6   0  12        0.81        1.32      0.52 o 
   7   0  12        1.13        0.10      0.48 o 
  -7   1  12        8.56       14.08      2.20 o 
  -6   1  12       51.14       54.68      2.43 o 
  -5   1  12        9.44       10.60      1.24 o 
  -4   1  12        0.19        0.15      0.30 o 
  -3   1  12       10.28       10.78      1.65 o 
  -2   1  12       29.19       34.18      2.41 o 
  -1   1  12       40.09       38.35      2.44 o 
   0   1  12       68.46       67.72      5.29 o 
   1   1  12        1.82        4.23      1.75 o 
   2   1  12        6.37        8.66      0.73 o 
   3   1  12       44.79       47.45      1.73 o 
   4   1  12      186.69      187.58     12.92 o 
   5   1  12       16.43       16.93      1.09 o 
   6   1  12      107.79      110.91      2.65 o 
   7   1  12        4.82        4.46      0.74 o 
   8   1  12        0.34       -0.05      0.65 o 
  -6   2  12        2.29        3.41      1.28 o 
  -5   2  12       40.88       44.47      3.08 o 
  -4   2  12        4.87        4.44      1.27 o 
  -3   2  12      125.56      125.42      5.17 o 
  -2   2  12        6.87       10.36      1.65 o 
  -1   2  12       22.52       22.87      1.98 o 
   0   2  12       29.38       24.30      1.35 o 
   1   2  12       13.69       16.07      1.27 o 
   2   2  12        5.49        5.03      0.59 o 
   3   2  12        0.64        0.46      0.44 o 
   4   2  12        6.91        5.64      0.66 o 
   5   2  12        1.56        1.61      0.50 o 
   6   2  12        1.02        0.16      0.41 o 
   7   2  12      130.57      123.40      2.91 o 
   8   2  12       13.39       12.98      1.13 o 
  -6   3  12        9.32       13.38      2.17 o 
  -5   3  12        5.43        5.23      1.49 o 
  -4   3  12       17.98       16.35      2.17 o 
  -3   3  12       71.58       51.01      3.16 o 
  -2   3  12        7.65        7.04      1.49 o 
  -1   3  12       52.49       52.54      3.07 o 
   0   3  12        5.53        5.72      0.84 o 
   1   3  12       72.03       80.85      2.61 o 
   2   3  12        8.64        8.51      0.74 o 
   3   3  12        6.68        6.04      0.67 o 
   4   3  12       29.03       34.04      1.77 o 
   5   3  12        2.31        2.23      0.53 o 
   6   3  12        7.00        9.35      0.90 o 
   7   3  12        5.59        7.68      0.88 o 
   8   3  12       26.11       22.38      1.43 o 
  -5   4  12        6.54        9.02      1.86 o 
  -4   4  12        0.06        1.31      1.00 o 
  -3   4  12       36.73       41.57      3.03 o 
  -2   4  12       11.35       14.10      2.01 o 
  -1   4  12       20.70       17.59      2.14 o 
   0   4  12       51.87       54.61      3.22 o 
   1   4  12        0.21        0.03      0.82 o 
   2   4  12      120.45      120.68      3.42 o 
   3   4  12        2.94        3.40      0.74 o 
   4   4  12       21.10       18.79      1.09 o 
   5   4  12       22.84       21.55      2.12 o 
   6   4  12        1.67        0.71      0.81 o 
   7   4  12        7.79        8.12      0.90 o 
   8   4  12       33.13       33.37      2.14 o 
  -5   5  12        5.87        7.83      1.82 o 
  -4   5  12        8.15       10.90      1.99 o 
  -3   5  12       32.37       34.75      2.93 o 
  -2   5  12        3.98        4.64      1.34 o 
  -1   5  12        3.57        3.38      1.26 o 
   0   5  12       91.47       99.96      4.67 o 
   1   5  12        0.05        1.17      0.64 o 
   2   5  12        9.98        9.52      1.13 o 
   3   5  12        0.04       -0.44      0.57 o 
   4   5  12        4.29        4.02      0.83 o 
   5   5  12       48.88       22.42      2.54 o 
   6   5  12      231.61      244.56      5.60 o 
   7   5  12      116.41      118.62      3.49 o 
   8   5  12       15.17       14.46      1.19 o 
  -4   6  12        2.07        0.68      1.20 o 
  -3   6  12        8.93        8.82      1.96 o 
  -1   6  12       17.31       17.12      2.36 o 
   0   6  12      180.76      178.12      6.84 o 
   1   6  12       99.75      106.92      3.74 o 
   2   6  12        0.22        0.90      1.20 o 
   3   6  12       20.02       16.05      1.47 o 
   4   6  12       41.83       43.17      2.07 o 
   5   6  12        0.59        0.22      0.78 o 
   6   6  12        2.27        1.56      1.05 o 
   7   6  12        2.49        1.73      0.91 o 
   8   6  12       18.74       17.49      1.33 o 
  -3   7  12        9.29        9.15      2.01 o 
  -2   7  12        9.78       11.47      2.13 o 
  -1   7  12        0.11        0.26      0.97 o 
   0   7  12        5.38        6.30      1.58 o 
   1   7  12      171.04      156.69      6.37 o 
   2   7  12        4.16        3.86      0.94 o 
   3   7  12       98.41       86.22      4.87 o 
   4   7  12       41.67       37.12      2.01 o 
   5   7  12        1.29        0.80      0.67 o 
   6   7  12       64.03       64.86      4.06 o 
   7   7  12       62.35       54.50      3.89 o 
   8   7  12       71.30       75.14      4.54 o 
  -2   8  12       37.46       36.77      3.19 o 
  -1   8  12        5.95        4.02      1.33 o 
   0   8  12        9.36        8.06      1.78 o 
   1   8  12       14.25       12.44      2.14 o 
   2   8  12        0.36        1.76      0.71 o 
   3   8  12       14.63       15.06      1.55 o 
   4   8  12      414.14      395.35      8.37 o 
   5   8  12        2.33        3.69      0.91 o 
   6   8  12        5.18        0.79      0.65 o 
   7   8  12       35.48       36.92      3.28 o 
  -1   9  12        0.00       -0.82      0.82 o 
   0   9  12        0.00       -0.07      0.92 o 
   1   9  12        3.14        2.61      1.35 o 
   2   9  12        8.18        8.08      1.22 o 
   3   9  12       31.41       33.62      1.98 o 
   4   9  12       31.75       24.97      2.00 o 
   5   9  12       42.04       38.86      2.93 o 
   6   9  12        0.26        0.73      0.73 o 
   7   9  12        1.64        1.62      1.28 o 
   1  10  12       32.14       23.95      3.04 o 
   2  10  12       70.25       70.53      4.44 o 
   3  10  12        8.99       10.26      1.03 o 
   4  10  12        8.26        9.49      1.36 o 
   5  10  12        0.05        0.31      0.70 o 
   6  10  12        8.84       11.45      1.56 o 
  -4  -7  13       38.28       39.20      2.85 o 
  -3  -7  13        5.95        6.23      1.40 o 
  -2  -7  13        5.08        4.81      0.90 o 
  -1  -7  13        1.52        1.86      1.03 o 
   0  -7  13        3.54        2.49      1.15 o 
   1  -7  13       11.43        8.25      1.62 o 
  -5  -6  13       11.45        9.99      1.68 o 
  -4  -6  13       24.79       21.42      2.33 o 
  -3  -6  13       49.32       49.62      2.99 o 
  -2  -6  13        4.49        2.37      1.24 o 
  -1  -6  13       59.19       54.91      3.29 o 
   0  -6  13       37.77       37.10      2.64 o 
   1  -6  13       10.45       10.51      1.74 o 
   2  -6  13        0.01       -0.31      0.69 o 
  -6  -5  13        0.48       -0.41      0.60 o 
  -5  -5  13        0.72        1.17      0.86 o 
  -4  -5  13      242.21      228.69      7.58 o 
  -3  -5  13      228.44      228.79      7.47 o 
  -2  -5  13       46.74       45.02      1.91 o 
  -1  -5  13        5.25        5.64      1.69 o 
   0  -5  13        6.33        8.39      1.52 o 
   1  -5  13        0.58        0.55      0.87 o 
   2  -5  13        3.60        2.11      0.85 o 
   3  -5  13        2.33        1.53      0.64 o 
  -6  -4  13       29.39       28.75      2.44 o 
  -5  -4  13       14.55       15.83      2.01 o 
  -4  -4  13        0.32        0.97      0.73 o 
  -3  -4  13       49.82       51.83      2.98 o 
  -2  -4  13       14.02       13.71      1.18 o 
  -1  -4  13        0.64        0.40      0.57 o 
   0  -4  13       10.91       11.22      1.09 o 
   1  -4  13      162.50      162.51      5.96 o 
   2  -4  13       16.38       16.38      2.20 o 
   3  -4  13       31.23       30.23      1.63 o 
   4  -4  13       17.70       16.05      1.45 o 
  -6  -3  13       16.36       10.06      1.22 o 
  -5  -3  13       17.91       17.52      2.05 o 
  -4  -3  13       23.93       21.98      2.27 o 
  -3  -3  13      106.93      104.42      4.40 o 
  -2  -3  13       24.66       24.59      1.96 o 
  -1  -3  13        0.32        0.40      0.45 o 
   0  -3  13        0.69        1.66      0.55 o 
   1  -3  13        0.87        1.98      0.95 o 
   2  -3  13        6.44        7.62      0.92 o 
   3  -3  13       18.61       19.01      1.67 o 
   4  -3  13       11.55       12.88      2.18 o 
   5  -3  13        0.69        1.56      0.74 o 
  -6  -2  13       10.37       10.98      1.61 o 
  -5  -2  13      113.84      107.09      4.69 o 
  -4  -2  13        8.36        9.34      1.52 o 
  -3  -2  13       14.83       14.61      1.83 o 
  -2  -2  13        0.11       -0.17      0.54 o 
  -1  -2  13        7.14        8.52      0.95 o 
   0  -2  13        1.68        2.78      0.88 o 
   1  -2  13       39.24       39.23      1.72 o 
   2  -2  13        0.16        0.59      0.49 o 
   3  -2  13        8.48        9.15      1.05 o 
   4  -2  13        0.22        0.46      0.55 o 
   5  -2  13       20.48       26.56      1.71 o 
   6  -2  13        1.82        1.96      0.77 o 
  -6  -1  13        0.46       -0.06      0.56 o 
  -5  -1  13        1.02        1.05      1.05 o 
  -4  -1  13        8.34        5.84      1.33 o 
  -3  -1  13       24.91       23.76      2.05 o 
  -2  -1  13        1.79        1.67      0.87 o 
  -1  -1  13        2.65        2.73      0.62 o 
   0  -1  13       35.13       35.00      1.63 o 
   1  -1  13        0.10        0.26      0.67 o 
   2  -1  13        1.64        2.50      0.95 o 
   3  -1  13        0.17        0.55      0.51 o 
   4  -1  13        0.41        0.98      0.60 o 
   5  -1  13        0.10        0.43      0.57 o 
   6  -1  13        9.44       10.38      2.60 o 
  -6   0  13        9.53       13.12      2.17 o 
  -5   0  13        1.50        2.45      0.74 o 
  -4   0  13        0.96        1.73      0.66 o 
  -3   0  13       27.48       28.43      2.34 o 
  -2   0  13       11.24       15.63      1.95 o 
  -1   0  13        5.92        6.44      1.27 o 
   0   0  13       17.02       18.77      1.68 o 
   1   0  13        0.59        1.12      0.52 o 
   2   0  13       77.63       75.92      2.12 o 
   3   0  13       84.99       81.42      5.06 o 
   4   0  13       33.67       32.20      4.03 o 
   5   0  13       31.23       32.71      2.05 o 
   6   0  13       32.15       30.77      2.32 o 
   7   0  13       12.13       13.91      2.01 o 
  -6   1  13       55.83       69.54      4.05 o 
  -5   1  13       44.92       44.27      2.17 o 
  -4   1  13       16.62       15.61      1.96 o 
  -3   1  13        2.12        1.89      0.95 o 
  -2   1  13      155.62      170.44      6.24 o 
  -1   1  13        4.55        4.65      1.20 o 
   0   1  13        5.67        8.70      1.00 o 
   1   1  13        4.40        5.17      0.82 o 
   2   1  13        8.52        8.34      1.04 o 
   3   1  13      279.97      298.16      6.00 o 
   4   1  13       64.94       71.41      4.42 o 
   5   1  13        1.36        1.08      0.59 o 
   6   1  13       31.78       35.73      1.52 o 
   7   1  13       11.64       10.12      1.01 o 
  -6   2  13       13.81       15.83      2.37 o 
  -5   2  13        5.33        5.24      1.49 o 
  -4   2  13        4.97        2.53      1.05 o 
  -3   2  13       15.94       13.80      1.99 o 
  -2   2  13      187.81      175.45      6.45 o 
  -1   2  13        6.79        7.18      1.45 o 
   0   2  13        5.52        4.10      0.99 o 
   1   2  13       18.72       21.10      2.28 o 
   2   2  13       15.75       16.61      1.04 o 
   3   2  13       50.67       48.14      2.40 o 
   4   2  13        9.96       13.70      1.00 o 
   5   2  13       49.57       52.04      1.76 o 
   6   2  13       46.79       48.81      1.74 o 
   7   2  13        0.83        1.34      0.61 o 
  -5   3  13       28.03       25.87      2.86 o 
  -4   3  13       22.16       21.75      2.62 o 
  -3   3  13       46.58       46.68      3.22 o 
  -2   3  13       16.54       15.56      2.15 o 
  -1   3  13      492.58      508.73     13.83 o 
   0   3  13      130.01      141.48      5.58 o 
   1   3  13      166.00      179.89      5.63 o 
   2   3  13       24.13       25.96      2.30 o 
   3   3  13        0.23        0.47      0.44 o 
   4   3  13        0.62        1.12      1.18 o 
   5   3  13        8.09        7.84      0.84 o 
   6   3  13      101.39       99.45      2.58 o 
   7   3  13        0.01        0.33      0.67 o 
  -5   4  13        0.47        0.48      1.05 o 
  -4   4  13       47.68       46.21      3.37 o 
  -2   4  13      107.10      115.28      5.31 o 
  -1   4  13       27.33       33.59      2.72 o 
   0   4  13        0.10        0.32      0.79 o 
   1   4  13       34.23       36.38      1.85 o 
   2   4  13       71.69       76.52      2.72 o 
   3   4  13       57.78       68.05      1.96 o 
   4   4  13        0.83        0.41      0.54 o 
   5   4  13        0.03       -0.55      0.68 o 
   6   4  13       72.42       81.51      2.34 o 
   7   4  13      187.05      191.89      4.01 o 
   8   4  13        0.00        0.21      0.54 o 
  -4   5  13       17.83       17.49      2.58 o 
  -3   5  13        0.32        1.05      0.98 o 
  -2   5  13       10.30       11.99      2.05 o 
  -1   5  13        3.64        5.62      1.44 o 
   0   5  13       15.32       19.53      2.47 o 
   1   5  13      141.16      141.65      3.94 o 
   2   5  13       38.60       37.45      1.91 o 
   3   5  13       19.69       18.17      1.59 o 
   4   5  13       22.51       21.75      3.53 o 
   5   5  13       13.84       14.99      1.39 o 
   6   5  13       11.04       10.48      1.80 o 
   7   5  13        6.82        7.76      0.95 o 
   8   5  13        4.88        7.14      2.04 o 
  -3   6  13       61.93       65.47      4.25 o 
  -2   6  13       56.10       61.69      3.98 o 
  -1   6  13        0.34        0.57      1.02 o 
   0   6  13        1.21        1.61      1.13 o 
   1   6  13        7.01        8.35      1.72 o 
   2   6  13        2.36        1.95      0.76 o 
   3   6  13       25.06       25.90      1.93 o 
   4   6  13       15.76       15.54      1.53 o 
   5   6  13        7.53        5.56      1.50 o 
   6   6  13        7.95        7.27      1.76 o 
   7   6  13       11.12        9.28      1.26 o 
  -2   7  13        5.30        7.58      1.83 o 
  -1   7  13        0.04        0.24      0.98 o 
   0   7  13       50.86       54.72      3.71 o 
   1   7  13        0.16       -0.83      0.83 o 
   2   7  13        0.15       -0.24      0.55 o 
   3   7  13       82.96       84.42      3.71 o 
   4   7  13        5.79        5.24      1.06 o 
   5   7  13      111.44      113.14      5.47 o 
   6   7  13        3.00        0.68      0.87 o 
   7   7  13       10.34        8.47      1.98 o 
  -1   8  13        2.56        1.07      1.22 o 
   0   8  13        2.78        0.90      1.14 o 
   1   8  13       43.54       39.89      3.29 o 
   2   8  13       30.65       33.68      3.47 o 
   3   8  13      164.07      169.65      6.89 o 
   4   8  13       10.84        8.94      1.30 o 
   5   8  13       60.75       56.18      2.63 o 
   6   8  13        0.10        1.53      1.26 o 
   0   9  13       12.04       11.60      2.33 o 
   1   9  13       13.13       11.56      2.21 o 
   2   9  13       18.74       16.19      2.53 o 
   3   9  13        5.15        4.89      1.23 o 
   4   9  13        8.51        7.71      2.17 o 
   5   9  13       61.05       60.97      4.37 o 
   6   9  13       11.19       11.05      2.23 o 
  -3  -6  14       47.20       47.10      3.05 o 
  -2  -6  14       18.38       21.47      2.29 o 
  -1  -6  14        0.01        0.55      0.53 o 
   0  -6  14        4.30        2.40      1.08 o 
   1  -6  14        0.71        0.46      1.00 o 
  -4  -5  14       14.28       12.17      1.79 o 
  -3  -5  14        3.26        1.51      0.89 o 
  -2  -5  14      128.69      128.75      5.11 o 
  -1  -5  14        2.78        4.57      1.29 o 
   0  -5  14        1.35        1.52      0.95 o 
   1  -5  14        5.12        5.62      1.42 o 
   2  -5  14        0.02       -0.39      1.04 o 
  -5  -4  14       17.86       17.95      2.17 o 
  -4  -4  14        0.45        0.50      0.78 o 
  -3  -4  14        8.24        6.46      1.35 o 
  -2  -4  14        8.90       10.73      1.62 o 
  -1  -4  14        4.09        6.00      1.55 o 
   0  -4  14       56.97       52.61      2.12 o 
   1  -4  14       36.95       33.86      2.55 o 
   2  -4  14       10.84       11.08      1.80 o 
   3  -4  14        2.09        2.26      0.70 o 
  -5  -3  14       23.77       23.37      2.49 o 
  -4  -3  14       37.74       42.30      2.86 o 
  -3  -3  14       36.57       36.97      2.57 o 
  -2  -3  14       36.63       37.75      2.55 o 
  -1  -3  14       19.60       15.79      1.32 o 
   0  -3  14        1.28        0.72      0.90 o 
   1  -3  14        1.08        0.97      0.87 o 
   2  -3  14        0.00       -0.72      0.72 o 
   3  -3  14       10.18        7.57      2.46 o 
   4  -3  14       16.70       18.98      1.57 o 
  -5  -2  14       44.90       44.67      3.08 o 
  -4  -2  14       29.54       25.06      2.23 o 
  -3  -2  14        0.14        0.05      0.66 o 
  -2  -2  14        7.51        4.82      1.20 o 
  -1  -2  14        0.99        0.54      0.77 o 
   0  -2  14       57.36       55.94      2.17 o 
   1  -2  14        0.49        2.71      1.03 o 
   2  -2  14        0.01       -0.49      0.72 o 
   3  -2  14       14.67       18.35      1.46 o 
   4  -2  14       22.53       24.54      3.28 o 
   5  -2  14       11.35        9.60      1.26 o 
  -5  -1  14        0.01       -0.16      0.56 o 
  -4  -1  14        3.55        2.33      1.04 o 
  -3  -1  14       29.59       28.94      2.34 o 
  -2  -1  14        3.63        3.46      1.13 o 
  -1  -1  14       32.36       35.00      2.50 o 
   0  -1  14       18.74       20.05      1.39 o 
   1  -1  14        2.53        2.68      0.72 o 
   2  -1  14       49.94       47.60      3.06 o 
   3  -1  14       40.91       39.37      1.83 o 
   4  -1  14       38.43       34.84      2.48 o 
   5  -1  14       21.05       22.61      1.77 o 
  -5   0  14        0.01        0.92      1.61 o 
  -4   0  14        0.00       -0.34      0.57 o 
  -3   0  14       21.67       22.66      2.47 o 
  -2   0  14        1.61        2.07      0.99 o 
  -1   0  14        8.62        8.08      1.53 o 
   0   0  14       33.32       35.42      1.76 o 
   1   0  14       71.39       75.41      7.43 o 
   2   0  14       14.76       12.19      1.76 o 
   3   0  14       36.75       40.76      1.83 o 
   4   0  14       50.85       51.73      2.85 o 
   5   0  14       16.11       17.01      1.52 o 
   6   0  14       12.27       12.38      1.39 o 
  -5   1  14        0.92       -0.63      0.63 o 
  -4   1  14        0.40        0.89      0.93 o 
  -3   1  14       11.21        8.99      1.72 o 
  -2   1  14       47.02       44.79      3.03 o 
  -1   1  14        0.21        0.78      0.89 o 
   0   1  14        2.79        5.34      0.88 o 
   1   1  14        5.61        5.00      0.88 o 
   2   1  14        5.62        7.10      1.02 o 
   3   1  14       95.57      109.46      3.14 o 
   4   1  14      338.95      337.36      6.88 o 
   5   1  14       16.85       17.61      1.56 o 
   6   1  14        0.22        0.16      0.70 o 
  -5   2  14       12.72       15.34      2.31 o 
  -4   2  14        6.79        7.73      1.71 o 
  -3   2  14      227.70      231.14      8.12 o 
  -2   2  14        1.64        1.30      1.02 o 
  -1   2  14       82.32       90.42      4.44 o 
   0   2  14       75.15       82.71      4.09 o 
   1   2  14        4.51        4.95      1.08 o 
   2   2  14        0.96        1.10      0.62 o 
   3   2  14       31.50       32.83      1.65 o 
   4   2  14       40.27       41.37      1.92 o 
   5   2  14       27.67       25.59      2.29 o 
   6   2  14       30.58       32.89      1.53 o 
   7   2  14        2.96        1.87      0.73 o 
  -4   3  14        0.31        0.69      1.03 o 
  -3   3  14        0.19        0.30      1.00 o 
  -2   3  14      173.51      177.52      6.91 o 
  -1   3  14       52.80       62.79      3.75 o 
   0   3  14        0.00       -0.72      0.72 o 
   1   3  14       29.08       31.60      1.78 o 
   2   3  14        0.30       -0.48      0.50 o 
   3   3  14        0.01        0.04      0.44 o 
   4   3  14        4.62        5.04      0.89 o 
   5   3  14       10.53       12.43      1.62 o 
   6   3  14        0.37        0.18      0.50 o 
   7   3  14       92.26       97.00      2.70 o 
  -4   4  14        3.09        3.34      1.44 o 
  -3   4  14        6.02        4.95      1.55 o 
  -2   4  14        0.01        0.93      1.09 o 
  -1   4  14        0.51       -0.55      0.88 o 
   0   4  14        0.94        0.73      1.01 o 
   1   4  14      353.96      377.03      7.82 o 
   2   4  14        0.05        0.30      0.58 o 
   3   4  14       24.77       26.20      1.34 o 
   4   4  14        2.19        0.81      0.63 o 
   5   4  14        2.10        3.92      1.78 o 
   6   4  14       44.60       41.95      1.72 o 
   7   4  14       58.83       65.55      2.21 o 
  -3   5  14        0.07       -0.41      0.41 o 
  -2   5  14        2.49        2.75      1.34 o 
  -1   5  14        6.10        8.33      1.80 o 
   0   5  14        0.03       -0.41      0.90 o 
   1   5  14       21.76       18.42      2.49 o 
   2   5  14       12.28       11.53      1.34 o 
   3   5  14       18.81       20.33      1.22 o 
   4   5  14       12.44       13.82      1.36 o 
   5   5  14       99.26       97.37      3.29 o 
   6   5  14        0.22        0.11      0.62 o 
   7   5  14        2.62        1.97      0.66 o 
  -2   6  14        1.86        1.63      1.17 o 
  -1   6  14       10.12        9.97      2.03 o 
   0   6  14       17.06       14.24      2.25 o 
   1   6  14        0.57       -0.49      0.96 o 
   2   6  14       30.89       32.18      1.95 o 
   3   6  14       21.20       21.98      1.84 o 
   4   6  14      103.41      104.63      7.40 o 
   5   6  14        2.63        2.31      0.78 o 
   6   6  14       33.21       31.95      2.42 o 
  -1   7  14        6.25        4.89      1.63 o 
   0   7  14        4.11        3.02      1.37 o 
   1   7  14       57.82       57.18      3.92 o 
   2   7  14       49.07       51.68      3.62 o 
   3   7  14       11.43       11.37      1.42 o 
   4   7  14      124.62      122.01      6.74 o 
   5   7  14       23.94       24.19      2.95 o 
   6   7  14        4.51        3.56      1.66 o 
   0   8  14        7.33       11.11      2.19 o 
   1   8  14        0.66       -0.27      0.94 o 
   2   8  14       22.99       21.44      2.82 o 
   3   8  14       42.35       43.81      2.36 o 
   4   8  14        5.76        3.28      0.95 o 
   5   8  14        8.47       10.02      2.07 o 
  -2  -5  15       22.53       25.78      2.25 o 
  -1  -5  15        1.46        1.61      0.67 o 
   0  -5  15        0.13       -0.65      0.85 o 
  -3  -4  15        6.35        5.53      1.34 o 
  -2  -4  15        0.79        0.17      0.74 o 
  -1  -4  15       86.24       82.45      3.92 o 
   0  -4  15        9.41       11.29      1.79 o 
   1  -4  15        1.64        1.88      1.12 o 
   2  -4  15        5.20        5.16      1.51 o 
  -4  -3  15       15.95       16.39      2.13 o 
  -3  -3  15       15.50       12.80      1.86 o 
  -2  -3  15       14.05       13.33      1.88 o 
  -1  -3  15        0.08       -0.17      0.68 o 
   0  -3  15        2.53        3.09      1.22 o 
   1  -3  15        1.18        1.42      1.06 o 
   2  -3  15       53.61       55.13      3.51 o 
   3  -3  15        7.91        6.90      1.70 o 
  -4  -2  15        4.16        5.30      1.36 o 
  -3  -2  15        5.51        5.42      1.37 o 
  -2  -2  15        4.38        2.97      1.12 o 
  -1  -2  15       34.67       33.13      2.51 o 
   0  -2  15        4.37        3.80      0.83 o 
   1  -2  15        1.72        2.47      1.07 o 
   2  -2  15        0.04        0.61      0.93 o 
   3  -2  15        4.17        3.33      1.33 o 
   4  -2  15       18.74       22.49      2.10 o 
  -4  -1  15       51.40       53.13      3.44 o 
  -3  -1  15        3.34        2.71      1.05 o 
  -2  -1  15       29.13       32.77      2.62 o 
  -1  -1  15        0.92        1.73      1.00 o 
   0  -1  15       12.56       12.56      1.27 o 
   1  -1  15        2.39        1.60      0.71 o 
   2  -1  15        8.78        6.91      1.55 o 
   3  -1  15       83.35       76.68      4.24 o 
   4  -1  15        4.87        5.46      1.00 o 
  -4   0  15        0.04       -0.45      0.87 o 
  -3   0  15       22.97       24.93      2.70 o 
  -2   0  15        2.30        2.77      1.22 o 
  -1   0  15        1.14       -0.67      0.72 o 
   0   0  15      120.05      124.02      5.22 o 
   1   0  15      132.02      142.08      5.62 o 
   2   0  15       16.59       19.59      2.39 o 
   3   0  15       62.18       58.66      3.71 o 
   4   0  15       80.56       84.74      3.26 o 
   5   0  15       15.01       16.58      1.54 o 
  -4   1  15        0.76        2.47      1.29 o 
  -3   1  15        7.27        7.90      1.77 o 
  -2   1  15        0.50       -0.06      0.84 o 
  -1   1  15       24.96       29.75      2.58 o 
   0   1  15       32.60       36.36      2.81 o 
   1   1  15       53.34       58.60      2.43 o 
   2   1  15        6.28        4.34      1.31 o 
   3   1  15       65.94       63.79      3.82 o 
   4   1  15        0.36        0.35      0.63 o 
   5   1  15       13.65       13.25      1.42 o 
  -4   2  15       32.62       32.20      3.30 o 
  -3   2  15        9.23       10.84      1.95 o 
  -2   2  15        0.84       -0.45      0.87 o 
  -1   2  15        3.17        3.46      1.32 o 
   0   2  15       11.57       11.47      1.91 o 
   1   2  15      147.52      161.74      4.39 o 
   2   2  15       24.40       28.29      1.76 o 
   3   2  15       30.00       35.43      2.85 o 
   4   2  15       16.36       14.08      1.35 o 
   5   2  15        6.18        4.92      0.95 o 
  -3   3  15        1.30        2.76      1.37 o 
  -2   3  15        9.58        8.57      1.83 o 
  -1   3  15      242.26      239.21      8.53 o 
   0   3  15        3.29        2.91      1.36 o 
   1   3  15       60.67       69.31      3.94 o 
   2   3  15      179.19      188.87      4.94 o 
   3   3  15        2.07        1.90      1.06 o 
   4   3  15       16.13       15.17      1.43 o 
   5   3  15       28.20       23.38      1.80 o 
   6   3  15        6.41        5.19      1.06 o 
  -3   4  15        4.48        4.83      1.67 o 
  -2   4  15        1.03        2.14      1.34 o 
  -1   4  15       10.23        9.29      1.95 o 
   0   4  15       48.52       50.59      3.58 o 
   1   4  15        3.96        3.32      1.38 o 
   2   4  15       12.30       12.16      1.42 o 
   3   4  15       18.24       18.39      2.35 o 
   4   4  15       15.35       14.99      1.44 o 
   5   4  15       12.85       14.57      1.47 o 
   6   4  15        3.57        4.68      0.81 o 
  -2   5  15        3.49        6.36      1.81 o 
  -1   5  15       21.70       20.70      2.85 o 
   0   5  15        2.83        2.66      1.35 o 
   1   5  15       20.48       23.50      2.89 o 
   2   5  15        2.28        1.87      0.79 o 
   3   5  15        8.49        7.17      1.83 o 
   4   5  15      101.97      110.45      5.19 o 
   5   5  15        8.04        8.39      1.21 o 
  -1   6  15       11.00        9.12      2.11 o 
   0   6  15        0.54       -0.10      1.01 o 
   1   6  15       28.19       23.45      2.92 o 
   2   6  15       33.97       35.55      3.10 o 
   3   6  15        5.80        8.49      1.70 o 
   4   6  15       52.12       55.48      2.38 o 
   5   6  15        7.05        6.69      1.29 o 
   1   7  15        0.13        0.01      1.05 o 
   2   7  15        1.16        1.93      1.27 o 
   3   7  15        3.65        5.40      1.13 o 
   4   7  15       95.90      103.21      4.45 o 
  -1  -3  16       15.32       14.76      2.01 o 
   0  -3  16       12.06       10.97      1.88 o 
  -2  -2  16        2.86        1.52      0.98 o 
  -1  -2  16        0.21        1.54      1.03 o 
   0  -2  16        0.93       -0.58      0.75 o 
   1  -2  16       18.11       18.72      2.38 o 
   2  -2  16        5.26        4.63      1.50 o 
  -2  -1  16       21.08       20.19      2.48 o 
  -1  -1  16        4.74        4.48      1.35 o 
   0  -1  16        0.75        1.66      1.05 o 
   1  -1  16       12.68       13.25      2.05 o 
   2  -1  16       30.97       34.00      2.83 o 
   3  -1  16       15.11       10.69      2.01 o 
  -3   0  16       10.64       10.93      2.02 o 
  -2   0  16       10.90        9.28      1.77 o 
  -1   0  16        0.22        0.21      0.92 o 
   0   0  16        1.51        1.10      1.09 o 
   1   0  16        4.77        4.91      1.01 o 
   2   0  16        0.10       -0.49      0.83 o 
   3   0  16       75.25       82.78      4.59 o 
  -2   1  16       30.60       29.20      3.05 o 
  -1   1  16        2.11        3.75      1.39 o 
   0   1  16        3.92        5.81      1.53 o 
   1   1  16      147.12      160.47      6.81 o 
   2   1  16       41.44       43.26      3.18 o 
   3   1  16        0.42        1.23      1.03 o 
   4   1  16       31.62       30.41      3.34 o 
  -2   2  16        8.72       11.30      2.08 o 
  -1   2  16       64.63       71.05      4.23 o 
   0   2  16        1.69        0.94      1.09 o 
   1   2  16       10.63       11.30      2.02 o 
   2   2  16       29.75       31.62      2.73 o 
   3   2  16        7.76        5.76      1.54 o 
   4   2  16        0.02        0.23      1.08 o 
  -2   3  16      228.46      230.55      8.69 o 
  -1   3  16        1.82        2.97      1.42 o 
   0   3  16       38.46       36.19      3.13 o 
   1   3  16       10.74       14.08      2.27 o 
   2   3  16       71.75       77.51      3.05 o 
   3   3  16        6.49        7.26      1.70 o 
   4   3  16        1.39        2.22      1.23 o 
  -1   4  16      157.69      165.99      7.12 o 
   0   4  16       27.77       29.62      3.28 o 
   1   4  16       42.40       41.08      3.34 o 
   2   4  16        1.93        2.96      1.40 o 
   3   4  16        0.86        2.27      1.27 o 
   4   4  16       24.45       22.78      2.84 o 
   0   5  16       18.61       20.95      2.85 o 
   1   5  16        1.01        1.90      1.36 o 
   2   5  16       15.86       18.20      2.59 o 
   3   5  16        2.40        2.12      0.86 o 
                                                 
